# Supplementary material for: Genome-wide survey of the F-box/Kelch (FBK) members and molecular identification of a novel FBK gene TaAFR in wheat
Source: PLoS One. 2021 Jul 22;16(7):e0250479. doi: 10.1371/journal.pone.0250479 (PMC8298115; doi:10.1371/journal.pone.0250479)
Supplement: S2 Table — (XLS) [file pone.0250479.s005.xls]

## Sheet: Wheat
S2-1 Table. List of wheat FBK proteins.
Name	Sequence ID	No. of intron in ORF	Protein length (aa)	pI	Molecular weight(KDa)	Domain	Predicted subcellular localization	F-box domain start to end	Kelch domain start to end	PAS domain start to end	PAC domain start to end
TaFBK1	TraesCS3D02G540000.1	1	427	9.79	48.68	F-box+2 Kelch	cytosol	70-110	168-215,216-264
TaFBK2	TraesCS4A02G228600.1	0	368	5.67	39.73	F-box+3 Kelch	cytosol	22-62	127-175,176-225,226-275
TaFBK3	TraesCS6A02G175700.1	1	423	9.88	45.99	F-box+2 Kelch	plastid	67-110	170-217,218-264
TaFBK4	TraesCS6D02G165600.1	1	355	6.26	37.43	F-box+2 Kelch	cytosol	8-48	126-174,176-223
TaFBK5	TraesCS7A02G020100.1	2	456	8.49	49.57	F-box+2 Kelch	plastid, cytosol	42-82	171-217,218-268
TaFBK6	TraesCS6B02G206300.1	0	372	6.09	39.08	F-box+2 Kelch	cytosol	8-48	126-174,176-230
TaFBK7	TraesCS6B02G209700.1	2	423	9.99	46.29	F-box+2 Kelch	cytosol	67-110	170-217,218-264
TaFBK8	TraesCS4A02G228800.1	1	370	5.96	39.65	F-box+3 Kelch	cytosol	22-62	129-177,178-227,228-277
TaFBK9	TraesCS6A02G178900.1	0	372	6.67	39.19	F-box+2 Kelch	cytosol	8-48	126-174,176-230
TaFBK10	TraesCS2A02G499700.1	1	398	8.2	44.18	F-box+2 Kelch	mitochondrion, cytosol	54-94	158-206,207-254
TaFBK11	TraesCS6B02G052900.1	2	367	6.32	41.56	F-box+1 Kelch	cytosol	31-70	117-163
TaFBK12	TraesCS6B02G052900.2	1	382	7.07	43.1	F-box+1 Kelch	cytosol	50-89	136-182
TaFBK13	TraesCS4B02G283400.1	0	430	9.65	49.37	F-box+2 Kelch	cytosol	74-114	172-219,220-268
TaFBK14	TraesCS6D02G043400.1	1	382	6.51	43.25	F-box+1 Kelch	plastid, cytosol,mitochondrion	50-89	147-194
TaFBK15	TraesCS6B02G243200.1	0	353	6.39	38.8	F-box+3 Kelch	cytosol	14-54	109-166,167-215,297-352
TaFBK16	TraesCS1B02G154600.1	1	353	9.45	49.64	F-box+2 Kelch	plastid	82-122	180-227,228-276
TaFBK17	TraesCS7D02G016400.1	2	456	7.53	49.72	F-box+2 Kelch	plastid	42-82	171-217,218-268
TaFBK18	TraesCS5A02G137000.1	0	439	9.62	45.42	F-box+1 Kelch	cytosol	75-115	221-264
TaFBK19	TraesCS7D02G483900.1	0	383	5.17	40.69	F-box+1 Kelch	cytosol	32-71	136-174
TaFBK20	TraesCS6D02G167900.1	1	423	9.88	46.03	F-box+2 Kelch	plastid	67-110	170-217,218-264
TaFBK21	TraesCS4B02G283500.1	1	431	9.75	49.41	F-box+2 Kelch	cytosol	75-115	173-220,221-269
TaFBK22	TraesCS7B02G234000.1	1	332	7.9	36.47	F-box+3 Kelch	plastid, cytosol,mitochondrion	9-49	104-145,146-194,276-331
TaFBK23	TraesCS4D02G084900.1	0	370	6.35	39.71	F-box+3 Kelch	cytosol	22-62	129-177,178-227,228-277
TaFBK24	TraesCS2D02G499800.1	1	405	8.8	44.74	F-box+2 Kelch	mitochondrion	56-96	158-206,207-254
TaFBK25	TraesCS6B02G227500.1	1	460	5.67	51.29	F-box+2 Kelch	plastid, cytosol,mitochondrion,peroxisome	46-86	185-231,232-282
TaFBK26	TraesCS5B02G135700.1	0	443	9.46	45.73	F-box+1 Kelch	cytosol	79-119	225-268
TaFBK27	TraesCS4A02G472100.1	1	458	8.3	49.79	F-box+2 Kelch	cytosol	42-82	171-217,218-268
TaFBK28	TraesCS3B02G611700.1	1	427	9.71	48.68	F-box+2 Kelch	cytosol	70-110	168-215,216-264
TaFBK29	TraesCS7B02G257400.1	0	385	5.24	40.82	F-box+2 Kelch	cytosol	12-56	141-190,191-238
TaFBK30	TraesCS6D02G195800.1	1	353	6.18	38.77	F-box+3 Kelch	cytosol	14-54	109-166,167-215,297-352
TaFBK31	TraesCS7A02G496600.1	0	385	5.23	40.77	F-box+1 Kelch	cytosol	32-71	139-187
TaFBK32	TraesCS1D02G136700.2	1	428	9.37	48.76	F-box+2 Kelch	nucleus,cytosol	72-112	170-217,218-266
TaFBK33	TraesCS1D02G136700.1	1	467	9.45	52.86	F-box+2 Kelch	nucleus,cytosol	111-151	209-256,257-305
TaFBK34	TraesCS4D02G085000.1	0	407	6.68	44.13	F-box+3 Kelch	plastid	61-101	166-214,215-264,265-314
TaFBK35	TraesCS4D02G085000.2	1	287	8.23	30.99	F-box+3 Kelch	cytosol	1-41	46-94,95-144,145-194
TaFBK36	TraesCS7D02G352400.1	0	385	5.15	40.72	F-box+2 Kelch	nucleus,cytosol	12-56	141-190,191-238
TaFBK37	TraesCS5B02G358100.1	0	582	9.38	62.32	F-box+2 Kelch	mitochondrion, plastid	137-177	241-295,374-421
TaFBK38	TraesCS5D02G154900.1	0	483	9.97	50.34	F-box+1 Kelch	plastid	119-159	265-308
TaFBK39	TraesCS6A02G037900.1	2	363	6.51	41.1	F-box+2 Kelch	cytosol	31-70	116-162,164-204
TaFBK40	TraesCS4A02G020200.2	1	428	9.66	49.08	F-box+2 Kelch	plastid, nucleus, golgi, cytosol	72-112	170-217,218-266
TaFBK41	TraesCS4A02G020200.1	0	430	9.61	49.4	F-box+2 Kelch	cytosol	74-114	172-219,220-268
TaFBK42	TraesCS4B02G087800.1	0	370	6.35	39.73	F-box+3 Kelch	cytosol	22-62	129-177,178-227,228-277
TaFBK43	TraesCS3A02G534600.1	0	431	9.57	49.15	F-box+2 Kelch	cytosol	69-114	172-219,220-268
TaFBK44	TraesCS5A02G355600.1	0	580	9.25	62.12	F-box+2 Kelch	mitochondrion, plastid	135-175	239-293,372-419
TaFBK45	TraesCS4B02G087600.1	1	368	5.66	39.72	F-box+3 Kelch	cytosol	22-62	127-175,176-225,226-275
TaFBK46	TraesCS7A02G431600.1	1	643	5.19	69.41	PAS+F-box+4 Kelch	cytosol	233-274	325-376,377-430,440-491,548-597	59-137
TaFBK47	TraesCS6B02G426300.1	1	641	5.27	69.11	PAS+F-box+4 Kelch	cytosol	231-272	323-374 375-428,438-489,546-595	57-135
TaFBK48	TraesCS7D02G423400.1	1	640	5.27	69.03	PAS+F-box+4 Kelch	nucleus,cytosol	230-271	322-373 374-427,437-488,545-594	56-134
TaFBK49	TraesCS6D02G118600.1	1	421	9.13	45.94	F-box+2 Kelch	plastid	24-67	129-186,188-241
TaFBK50	TraesCS6A02G129100.1	1	421	9.13	45.88	F-box+2 Kelch	plastid	24-67	129-186,188-241
TaFBK51	TraesCS6B02G157400.1	1	421	9.13	45.89	F-box+2 Kelch	plastid	29-69	129-186,188-241
TaFBK52	TraesCS4A02G164000.1	1	626	5.7	68.84	PAS+PAC+F-box+4 Kelch	cytosol	220-267	314-365,366-419,429-478,529-582	52-121	136-177
TaFBK53	TraesCS4B02G157500.1	1	620	6.16	68.53	PAS+PAC+F-box+4 Kelch	cytosol	219-266	313-358,365-418,428-472,523-576	51-120	135-176
TaFBK54	TraesCS6D02G111600.1	2	619	5.29	67.04	PAS+F-box+4 Kelch	cytosol	205-253	302-347,354-407,417-468,525-577	60-158
TaFBK55	TraesCS6B02G149800.1	2	618	5.34	66.94	PAS+F-box+4 Kelch	cytosol	204-252	301-352,353-406,416-467,524-576	48-161
TaFBK56	TraesCS6A02G121500.1	2	620	5.25	67.13	PAS+F-box+4 Kelch	cytosol	206-254	303-348,355-408,418-469,526-578	61-159
TaFBK57	TraesCS1A02G104000.2	1	413	5.01	46.3	F-box+1 Kelch	nucleus,cytosol	67-107	157-197
TaFBK58	TraesCS1A02G104000.3	2	412	4.94	46.18	F-box+1 Kelch	nucleus,cytosol	66-106	156-196
TaFBK59	TraesCS1A02G428300.1	0	414	4.18	46.74	F-box+1 Kelch	nucleus,cytosol	50-90	209-229
TaFBK60	TraesCS2A02G577100.1	0	451	9.12	48.1	F-box+1 Kelch	plastid,cytosol	56-95	307-358
TaFBK61	TraesCS2D02G588100.1	0	445	8.98	47.19	F-box+1 Kelch	plastid,cytosol	56-95	301-352
TaFBK62	TraesCS3A02G071700.1	1	254	6.33	28.24	F-box+1 Kelch	cytosol	9-33	82-134
TaFBK63	TraesCS3A02G435400.1	2	421	8.3	47.89	F-box+1 Kelch	cytosol	101-141	366-400
TaFBK64	TraesCS3A02G435400.2	1	447	8.1	50.87	F-box+1 Kelch	cytosol	101-141	392-426
TaFBK65	TraesCS3D02G239300.1	1	402	5.53	45.7	F-box+1 Kelch	nucleus,cytosol	43-83	277-329
TaFBK66	TraesCS3D02G428200.1	2	421	8.3	47.82	F-box+1 Kelch	cytosol	101-141	366-400
TaFBK67	TraesCS4D02G356700.1	1	449	5.2	50.9	F-box+1 Kelch	cytosol	7-47	105-138
TaFBK68	TraesCS5B02G100300.1	1	402	6.24	43.22	F-box+1 Kelch	plastid, cytosol,mitochondrion	29-63	339-382
TaFBK69	TraesCS5D02G263900.1	1	484	6.26	55.89	F-box+1 Kelch	nucleus,cytosol,mitochondrion,plasma membrane	3-43	98-128
TaFBK70	TraesCS6A02G026000.1	0	292	5.56	33.82	F-box+1 Kelch	nucleus,cytosol	8-51	111-142
TaFBK71	TraesCS7A02G025500.1	0	412	8.14	46.33	F-box+1 Kelch	nucleus,cytosol	39-79	157-178
TaFBK72	TraesCS7B02G243900.1	4	414	5.19	46.15	F-box+1 Kelch	cytosol	32-72	129-167
TaFBK73	TraesCS7B02G383800.1	1	365	5.64	41.9	F-box+1 Kelch	nucleus,cytosol	6-46	166-189
TaFBK74	TraesCS7D02G468300.1	0	239	5.42	27.41	F-box+1 Kelch	nucleus,cytosol	6-46	151-188

## Sheet: Arabidopsis,rice,sorghum,maize
S2-2 Table. List of Arabidopsis, rice, sorghum and maize FBK proteins.
Name	Sequence ID	Domain	Name	Sequence ID	Domain
OsFBK1	Os01g47050	F-box+1 Kelch	AtFBK1	AT1G15670	F-box+2 Kelch
OsFBK2	Os01g50840	F-box+1 Kelch	AtFBK2	AT1G16250	F-box+2 Kelch
OsFBK3	Os02g02350	F-box+2 Kelch	AtFBK3	AT1G19930	F-box+1 Kelch
OsFBK4	Os02g05700	PAC+F-box+4 Kelch	AtFBK4	AT1G22040	F-box+2 Kelch
OsFBK5	Os02g10850	F-box+2 Kelch	AtFBK5	AT1G26930	F-box+3 Kelch
OsFBK6	Os02g11790	F-box+2 Kelch	AtFBK6	AT1G27420	F-box+2 Kelch
OsFBK7	Os02g15950	F-box+1 Kelch	AtFBK7	AT1G30090	F-box+2 Kelch
OsFBK8	Os02g21110	F-box+2 Kelch	AtFBK8	AT1G31350	F-box+3 Kelch
OsFBK9	Os02g30210	F-box+3 Kelch	AtFBK9	AT1G51550	F-box+4 Kelch
OsFBK10	Os02g35530	F-box+2 Kelch	AtFBK10	AT1G55270	F-box+2 Kelch
OsFBK11	Os02g36520	F-box+2 Kelch	AtFBK11	AT1G60570	F-box+2 Kelch
OsFBK12	Os03g07160	F-box+2 Kelch	AtFBK12	AT1G61540	F-box+2 Kelch
OsFBK13	Os03g30160	F-box+1 Kelch	AtFBK13	AT1G67480	F-box+2 Kelch
OsFBK14	Os04g31120	F-box+3 Kelch	AtFBK14	AT1G68050	PAC+F-box+4 Kelch
OsFBK15	Os04g52830	F-box+3 Kelch	AtFBK15	AT1G74510	F-box+2 Kelch
OsFBK16	Os04g57290	F-box+1 Kelch	AtFBK16	AT1G76920	F-box+1 Kelch
OsFBK17	Os06g39370	F-box+2 Kelch	AtFBK17	AT1G80440	F-box+2 Kelch
OsFBK18	Os06g44500	F-box+1 Kelch	AtFBK18	AT2G18915	PAC+F-box+4 Kelch
OsFBK19	Os06g47890	PAS+PAC+F-box+4 Kelch	AtFBK19	AT2G20380	F-box+1 Kelch
OsFBK20	Os06g49750	F-box+2 Kelch	AtFBK20	AT2G21680	F-box+1 Kelch
OsFBK21	Os07g05880	F-box+2 Kelch	AtFBK21	AT2G21950	F-box+2 Kelch
OsFBK22	Os07g47650	F-box+2 Kelch	AtFBK22	AT2G22030	F-box+2 Kelch
OsFBK23	Os08g13360	F-box+4 Kelch	AtFBK23	AT2G22050	F-box+1 Kelch
OsFBK24	Os09g38300	F-box+2 Kelch	AtFBK24	AT2G24540	F-box+2 Kelch
OsFBK25	Os10g21930	F-box+2 Kelch	AtFBK25	AT2G29600	F-box+2 Kelch
OsFBK26	Os10g24900	F-box+3 Kelch	AtFBK26	AT2G29770	F-box+2 Kelch
OsFBK27	Os10g26990	F-box+2 Kelch	AtFBK27	AT2G29780	F-box+2 Kelch
OsFBK28	Os11g04330	F-box+1 Kelch+RING	AtFBK28	AT2G29800	F-box+2 Kelch
OsFBK29	Os11g14140	F-box+3 Kelch	AtFBK29	AT2G29810	F-box+2 Kelch
OsFBK30	Os11g34460	PAC+F-box+4 Kelch	AtFBK30	AT2G29820	F-box+2 Kelch
OsFBK31	Os12g04130	F-box+1 Kelch+RING	AtFBK31	AT2G29830	F-box+2 Kelch
SbFBK1	Sb01g022240	F-box+2 Kelch	AtFBK32	AT2G29860	F-box+2 Kelch
SbFBK2	Sb01g045700	F-box+3 Kelch	AtFBK33	AT2G41360	F-box+2 Kelch
SbFBK3	Sb01g046015	F-box+2 Kelch	AtFBK34	AT2G44030	F-box+2 Kelch
SbFBK4	Sb02g003160	F-box+2 Kelch	AtFBK35	AT2G44130	F-box+2 Kelch
SbFBK5	Sb02g005880	F-box+1 Kelch	AtFBK36	AT2G44630	F-box+2 Kelch
SbFBK6	Sb02g025486	F-box+1 Kelch	AtFBK37	AT2G44700	F-box+1 Kelch
SbFBK7	Sb02g032340	F-box+2 Kelch	AtFBK38	AT3G06570	F-box+2 Kelch
SbFBK8	Sb02g042690	F-box+2 Kelch	AtFBK39	AT3G08810	F-box+1 Kelch
SbFBK9	Sb03g030090	F-box+1 Kelch	AtFBK40	AT3G10510	F-box+2 Kelch
SbFBK10	Sb03g041500	F-box+1 Kelch	AtFBK41	AT3G24610	F-box+1 Kelch
SbFBK11	Sb04g001090	F-box+2 Kelch	AtFBK42	AT3G24760	F-box+1 Kelch
SbFBK12	Sb04g003660	PAC+F-box+4 Kelch	AtFBK43	AT3G43710	F-box+2 Kelch
SbFBK13	Sb04g007310	F-box+2 Kelch	AtFBK44	AT3G46050	F-box+2 Kelch
SbFBK14	Sb04g009700	F-box+1 Kelch	AtFBK45	AT3G59940	F-box+2 Kelch
SbFBK15	Sb04g009920	F-box+2 Kelch	AtFBK46	AT3G61350	F-box+2 Kelch
SbFBK16	Sb04g020510	F-box+3 Kelch	AtFBK47	AT3G61590	F-box+1 Kelch
SbFBK17	Sb04g023200	F-box+2 Kelch	AtFBK48	AT3G63220	F-box+2 Kelch
SbFBK18	Sb04g023750	F-box+2 Kelch	AtFBK49	AT4G02310	F-box+1 Kelch
SbFBK19	Sb05g002260	F-box+1 Kelch	AtFBK50	AT4G03030	F-box+2 Kelch
SbFBK20	Sb05g006950	F-box+2 Kelch	AtFBK51	AT4G11750	F-box+1 Kelch
SbFBK21	Sb05g006960	F-box+2 Kelch	AtFBK52	AT4G11770	F-box+2 Kelch
SbFBK22	Sb05g021030	PAS+PAC+F-box+4 Kelch	AtFBK53	AT4G14905	F-box+2 Kelch
SbFBK23	Sb06g012290	F-box+3 Kelch	AtFBK54	AT4G19330	LSM14+F-box+2 Kelch
SbFBK24	Sb06g025030	F-box+3 Kelch	AtFBK55	AT4G19865	F-box+1 Kelch
SbFBK25	Sb06g028820	F-box+3 Kelch	AtFBK56	AT4G19870	F-box+2 Kelch
SbFBK26	Sb06g032150	F-box+1 Kelch	AtFBK57	AT4G23580	F-box+2 Kelch
SbFBK27	Sb06g033350	F-box+1 Kelch	AtFBK58	AT4G25710	F-box+2 Kelch
SbFBK28	Sb06g033750	F-box+1 Kelch	AtFBK59	AT4G29370	F-box+1 Kelch
SbFBK29	Sb07g002320	F-box+2 Kelch	AtFBK60	AT4G33900	F-box+2 Kelch
SbFBK30	Sb07g006910	F-box+4 Kelch	AtFBK61	AT4G34170	F-box+2 Kelch
SbFBK31	Sb10g023140	F-box+2 Kelch	AtFBK62	AT4G35120	F-box+2 Kelch
SbFBK32	Sb10g026080	F-box+2 Kelch	AtFBK63	AT4G38940	F-box+1 Kelch
SbFBK33	Sb10g026580	F-box+1 Kelch	AtFBK64	AT4G39240	F-box+2 Kelch
SbFBK34	Sb10g028340	PAS+PAC+F-box+4 Kelch	AtFBK65	AT4G39290	F-box+2 Kelch
ZmFBK1	GRMZM2G412674_T02	F-box+2 Kelch	AtFBK66	AT4G39550	F-box+2 Kelch
ZmFBK2	GRMZM2G142357_T01	F-box+1 Kelch	AtFBK67	AT4G39560	F-box+2 Kelch
ZmFBK3	GRMZM2G147402_T01	F-box+2 Kelch	AtFBK68	AT4G39570	F-box+1 Kelch
ZmFBK4	GRMZM2G125004_T01	F-box+1 Kelch	AtFBK69	AT4G39580	F-box+2 Kelch
ZmFBK5	GRMZM2G025783_T01	F-box+2 Kelch	AtFBK70	AT4G39590	F-box+2 Kelch
ZmFBK6	GRMZM2G107945_T01	PAS+PAC+F-box+4 Kelch	AtFBK71	AT4G39600	F-box+1 Kelch
ZmFBK7	GRMZM2G119650_T01	F-box+1 Kelch	AtFBK72	AT4G39753	F-box+1 Kelch
ZmFBK8	GRMZM2G382632_T01	F-box+1 Kelch	AtFBK73	AT4G39756	F-box+1 Kelch
ZmFBK9	GRMZM5G870077_T01	F-box+2 Kelch	AtFBK74	AT4G39760	F-box+1 Kelch
ZmFBK10	GRMZM2G007587_T01	F-box+2 Kelch	AtFBK75	AT5G02980	F-box+1 Kelch
ZmFBK11	GRMZM2G007587_T02	F-box+2 Kelch	AtFBK76	AT5G02990	F-box+3 Kelch
ZmFBK12	AC214635.3_FGT002	F-box+2 Kelch	AtFBK77	AT5G03000	F-box+2 Kelch
ZmFBK13	GRMZM2G106363_T01	PAS+F-box+4 Kelch	AtFBK78	AT5G03020	F-box+2 Kelch
ZmFBK14	GRMZM2G016878_T01	F-box+3 Kelch	AtFBK79	AT5G15710	F-box+1 Kelch
ZmFBK15	GRMZM2G016878_T02	F-box+3 Kelch	AtFBK80	AT5G26960	F-box+2 Kelch
ZmFBK16	GRMZM2G115914_T01	F-box+4 Kelch	AtFBK81	AT5G28160	F-box+1 Kelch
ZmFBK17	GRMZM2G020366_T01	F-box+2 Kelch	AtFBK82	AT5G28180	F-box+1 Kelch
ZmFBK18	GRMZM2G020366_T02	F-box+2 Kelch	AtFBK83	AT5G38670	F-box+1 Kelch
ZmFBK19	GRMZM2G147800_T01	PAS+F-box+4 Kelch	AtFBK84	AT5G38680	F-box+2 Kelch
ZmFBK20	GRMZM2G052011_T01	F-box+2 Kelch	AtFBK85	AT5G39560	F-box+2 Kelch
ZmFBK21	GRMZM2G052011_T02	F-box+2 Kelch	AtFBK86	AT5G42350	F-box+2 Kelch
ZmFBK22	GRMZM2G120408_T01	F-box+1 Kelch	AtFBK87	AT5G42360	F-box+2 Kelch
ZmFBK23	GRMZM2G094189_T01	F-box+1 Kelch	AtFBK88	AT5G43190	F-box+1 Kelch
ZmFBK24	GRMZM2G113244_T01	PAS+PAC+F-box+4 Kelch	AtFBK89	AT5G48980	F-box+1 Kelch
ZmFBK25	GRMZM2G360081_T01	F-box+1 Kelch	AtFBK90	AT5G48990	F-box+1 Kelch
ZmFBK26	GRMZM2G325650_T01	F-box+2 Kelch	AtFBK91	AT5G49000	F-box+2 Kelch
ZmFBK27	GRMZM2G090104_T01	F-box+2 Kelch	AtFBK92	AT5G51250	F-box+2 Kelch
ZmFBK28	GRMZM2G090104_T02	F-box+2 Kelch	AtFBK93	AT5G57360	PAS+PAC+F-box+4 Kelch
ZmFBK29	GRMZM2G405474_T01	F-box+2 Kelch	AtFBK94	AT5G60570	F-box+3 Kelch
ZmFBK30	GRMZM2G151496_T01	F-box+2 Kelch
ZmFBK31	GRMZM2G121096_T01	F-box+4 Kelch
ZmFBK32	GRMZM2G179532_T01	F-box+1 Kelch
