# Supplementary material for: Genome-wide survey of the F-box/Kelch (FBK) members and molecular identification of a novel FBK gene TaAFR in wheat
Source: PLoS One. 2021 Jul 22;16(7):e0250479. doi: 10.1371/journal.pone.0250479 (PMC8298115; doi:10.1371/journal.pone.0250479)
Supplement: S3 Table — (XLS) [file pone.0250479.s006.xls]

## Sheet: Stress
S3-1 Table. FPKM values of TaFBK genes.
Gene	Control	Drought_1hr	Drought_6hr	Heat1_hr	Heat_6hr	Drought_plus_heat_1hr	Drought_plus_heat_6hr
TaFBK1	1.39	0.98	1.35	0.37	1.11	0.32	1.41
TaFBK2	27.5	36.31	54.28	22.71	21.09	6.27	10.98
TaFBK3	1.36	1.13	4.11	0.34	0.59	0.45	0.56
TaFBK5	5.29	3.75	4.14	0.32	1.64	0.29	1.23
TaFBK8	32.62	51.94	27.97	10.13	12.39	3.19	3.07
TaFBK10	1.99	1.87	3.29	1.81	5.39	1.65	2.17
TaFBK11	2.66	2.97	3.03	1.38	4.17	1.38	4.45
TaFBK13	2.03	1.99	1.9	0.59	1.08	0.55	1.25
TaFBK14	3.98	4.28	4.26	2.34	4.85	1.76	5.02
TaFBK15	9.3	8.08	8.61	6.62	12.63	5.47	11.53
TaFBK16	1.17	1.66	0.93	0.89	0.61	0.38	0.55
TaFBK17	3.33	2.71	2.05	0.44	2.39	0.63	2.51
TaFBK19	7.27	8.06	14.67	1.75	6.09	1.58	2.53
TaFBK23	43.26	61.27	95.37	47.02	64.27	24.46	58.3
TaFBK24	1.43	1.65	3.4	0.52	3.75	0.36	1.34
TaFBK25	3.09	3.11	2.21	0.42	1.36	0.6	1.36
TaFBK27	3.33	2.71	2.05	0.44	2.39	0.63	2.51
TaFBK28	1.39	0.98	1.35	0.37	1.11	0.32	1.41
TaFBK29	170.86	99.24	155	74.92	48.93	21.75	38.22
TaFBK30	3.34	2.96	3.12	1.4	2.74	1.18	2.71
TaFBK32	8.08	10.28	6.84	4.18	3.29	1.39	3.83
TaFBK34	34.25	48.17	73.96	29.45	42.18	15.66	60.27
TaFBK37	2.58	1.68	0.71	1.18	2.33	0.88	0.62
TaFBK39	3.84	4.59	4.92	1.86	2.32	1	2.04
TaFBK40	2.03	1.99	1.9	0.59	1.08	0.55	1.25
TaFBK43	2.24	2.08	2.13	1.67	2.38	1.66	2.41
TaFBK46	8.86	8.85	7.74	13.11	12.33	14.69	12.22
TaFBK48	11.9	11.71	11.48	11.07	15.57	12.57	15.85
TaFBK49	1.06	0.49	0.56	0.61	1.54	0.43	1.04
TaFBK50	19.41	16.89	19.12	19.73	42.34	17.73	54.45
TaFBK51	4.96	3.75	4.44	3.95	5.41	2.89	7.82
TaFBK52	0.99	2.65	5.7	0.13	2.41	0.09	2.8
TaFBK53	0.15	0.13	0.25	0.04	0.14	0.02	0.21
TaFBK54	10.62	11.09	8.23	3.79	7.73	3.18	8.76
TaFBK55	5.42	5.39	5.47	1.91	1.89	1.11	1.94
TaFBK56	16.91	15.45	13.07	5.82	8.33	3.98	8.18
TaFBK59	2.03	1.42	1.14	0.7	2.05	0.85	3.59
TaFBK60	7.32	9.52	8.46	16.54	11.09	19.62	12.61
TaFBK61	0.53	0.43	0.49	0.84	0.51	0.48	0.41
TaFBK63	7.12	6.13	7.54	2.53	2.18	2.18	1.96
TaFBK64	7.12	6.13	7.54	2.53	2.18	2.18	1.96
TaFBK65	1.04	0.46	0.43	0.06	0.17	0.15	0.23
TaFBK66	1.53	0.99	0.9	0.55	0.36	0.43	0.41
TaFBK68	0.03	0.03	0.01	0	0.01	0	0.01
TaFBK71	2.15	2.75	2.14	1.27	2.8	1.62	4.06
TaFBK72	1.73	1.62	2.38	1.44	2.24	0.74	4.36
TaFBK73	0.69	0.09	0.19	0.04	0.15	0	0

## Sheet: Tissue
S3-2 Table. FPKM values of TaFBK genes.
Gene	Root_z10	Root_z13	Root_z39	Stem_z30	Stem_z32	Stem_z65	Leaf_z10	Leaf_z23	Leaf_z71	Spike_z32	Spike_z39	Spike_z65	Grain_z71	Grain_z75	Grain_z85
TaFBK1	1.93	2.22	2.04	2.34	2.21	1.95	1.67	1.71	0.65	2.81	3.29	2.87	2.22	1.46	2.37
TaFBK2	5.78	7.08	4.28	4.53	2.02	8.8	2.01	1.98	10.29	3.09	9.47	8.65	8.46	1.81	1.25
TaFBK3	1.1	2.72	1.87	0.33	0.51	0.21	0.2	0.34	1.01	0.24	0.36	0.49	0.2	0.08	0.71
TaFBK5	2.71	2.96	2.74	2.69	3.3	3.12	1.62	3.21	3.13	2.15	2.77	3.17	2.71	0.47	1.75
TaFBK8	4.51	4.26	1.98	3.4	1.62	5.84	2.41	2.22	31.29	1.85	4.39	4.3	6.52	0.36	2.36
TaFBK10	2.64	4.42	3.81	2.09	6.86	17.12	1.13	1.42	1.75	0.62	4.96	10.93	13.85	1.62	14.9
TaFBK11	6.69	8.52	7.87	10.44	8.72	5.71	3.33	3.77	2.19	11.77	11.68	13.39	10.81	3.72	11.57
TaFBK13	1.45	1.29	1.34	1.76	1.62	0.95	1.02	1.08	0.95	2.89	2.22	1.84	2.23	0.19	1.19
TaFBK14	8.72	9.76	8.36	10.59	8.76	7.68	4.11	4.42	3.84	11.54	12.02	13.28	13.38	5.3	14.83
TaFBK15	6.64	8.9	9	7.95	7.42	6.8	7.48	7.68	7.74	7.44	7.35	9.38	8.02	2.21	17.74
TaFBK16	0.68	1.01	1.06	1.18	1.17	0.68	0.65	1.07	1.21	1.23	1.62	0.97	1.23	0.49	0.46
TaFBK17	0.58	1.27	1.41	1.17	2.02	1.56	0.61	2.94	3.47	0.83	1.68	1.61	0.93	0.13	1.87
TaFBK19	2.88	6.03	3.37	4.94	3.8	8.79	3.57	2.91	7.73	1.31	6.5	6.27	5.37	7.56	5.5
TaFBK23	16.96	17.48	13.4	16.74	14.84	32.24	9.25	7.75	52.86	8.99	23.93	29.36	32.93	3.83	8.57
TaFBK24	1.82	4.37	3.05	1.94	5.04	13.57	1.41	1.28	2.14	0.58	5.65	6.28	8.16	0.95	3.02
TaFBK25	3.09	3.03	3.17	2.97	2.82	2.51	1.78	4.28	2.53	1.55	3	2.93	3.79	0.8	0.87
TaFBK27	0.58	1.27	1.41	1.17	2.02	1.56	0.61	2.94	3.47	0.83	1.68	1.61	0.93	0.13	1.87
TaFBK28	1.93	2.22	2.04	2.34	2.21	1.95	1.67	1.71	0.65	2.81	3.29	2.87	2.22	1.46	2.37
TaFBK29	6.12	3.05	2.1	1.21	0.69	3.1	7.08	1.41	58.22	0.52	0.67	2.6	1.73	1.57	23.87
TaFBK30	1.1	1.8	1.78	2.06	2.15	2.44	1.2	1.91	1.91	2.8	3.44	3.78	2.12	2.64	3.34
TaFBK32	4.39	3.54	4.3	5.25	4.06	3.78	2.92	4.26	5.09	5.1	5.8	3.83	5.02	1.77	0.86
TaFBK34	28.48	12.64	12.37	17.94	13.79	37.6	11.93	6.71	21.99	10.34	28.84	27.61	29.14	4.65	3.78
TaFBK37	4.43	11.56	7.8	8.06	3.25	8.14	6.81	3.64	0.72	3.54	8.05	2.21	2.49	1.17	0.44
TaFBK39	10.4	13.16	13.33	15.94	15.6	9.25	5.92	6.15	4.55	22.49	20.53	22.9	21.64	7.31	18.34
TaFBK40	1.45	1.29	1.34	1.76	1.62	0.95	1.02	1.08	0.95	2.89	2.22	1.84	2.23	0.19	1.19
TaFBK43	2.42	2.27	2.21	2.22	2.3	2.35	1.46	1.99	1.45	3.29	3.57	3.52	3.29	1.27	6.1
TaFBK46	3.87	5.33	4.9	7.43	7.04	7.58	5.03	9.99	12.63	9.62	13.32	18.88	9.86	4.88	10.9
TaFBK48	5.65	9.29	8.55	11.61	11.83	11.61	7.44	14.08	17.92	15.19	18.65	25.99	15.84	8.19	14.04
TaFBK49	0.06	0.11	0.35	0.05	0.04	0.4	0.18	0.17	0.44	0.13	0.32	0.56	0.5	0.04	0.65
TaFBK50	7.08	10.25	9.48	4.3	6.59	11.14	3	5.75	15.11	5.11	5.59	16.66	9.98	4.05	22.19
TaFBK51	3.35	1.88	2.81	1.6	2.86	4.24	1.25	2.21	5.79	1.99	1.81	6.07	3.2	0.71	7.22
TaFBK52	0.39	0.15	0.18	0.11	1.64	4.28	0.66	0.13	0.11	0.77	0.12	2.48	0.14	0.07	2.7
TaFBK53	0.03	0.03	0.06	0.25	0.54	0.09	0.02	0.1	0.03	0.24	0.11	0.13	0.28	0	0.01
TaFBK54	4.51	8.7	8.98	6.85	7.85	9.4	4.13	8.14	9.38	7.14	9.51	9.94	6.31	3.69	14.28
TaFBK55	4.17	8.39	8.71	6.82	7.22	8.94	2.77	7.34	8.23	4.31	7.59	6.62	3.77	2.08	12.11
TaFBK56	7.25	12.1	12.23	9.6	10.32	11.56	5.32	13.05	12.24	7.35	10.22	10.16	6.07	4.94	14.08
TaFBK59	1.01	2.11	1.92	1.62	1.71	2.25	1.06	1.77	1.23	2	2.73	2.71	0.97	1.18	4.48
TaFBK60	20.15	22.5	20.98	14.36	13.4	5	10.02	7.47	9.72	16.02	12.69	9.29	21.57	12.04	14.64
TaFBK61	0.8	1.4	1.11	1.15	0.4	0.4	0.49	0.39	0.59	0.78	0.58	0.82	1.08	0.94	0.97
TaFBK63	8.91	11.19	11.59	9.59	8.65	7.25	4.08	8.29	8.76	6.73	7.94	10.07	11.84	4.15	21.06
TaFBK64	8.91	11.19	11.59	9.59	8.65	7.25	4.08	8.29	8.76	6.73	7.94	10.07	11.84	4.15	21.06
TaFBK65	5.51	3.74	4.29	3.48	1.22	2	2.17	1.28	0.77	2.8	2.39	3.54	2.38	1.07	1.26
TaFBK66	1.92	1.75	2.11	2.03	1.48	1.39	0.7	1.21	1.18	1.12	1.69	1.34	1.87	2.17	3.23
TaFBK68	0.27	0.78	0.49	0.85	0.32	0.47	0.16	0.1	0.04	0.73	0.62	0.43	0.27	0.02	0.03
TaFBK71	1.02	1.82	1.72	1.34	1.5	1.97	0.85	0.91	1.36	2.28	3.91	3.82	2.63	1.04	1.76
TaFBK72	1.26	2.38	2.85	3.66	1.76	1.76	0.98	1.51	0.95	4.2	3.27	4.9	5.84	2.16	9.77
TaFBK73	0.58	0.8	0.62	1.83	1.64	2.02	0.51	0.96	1.9	2.63	2.08	3.42	1.67	0.54	0.51
