# Supplementary material for: Genome-wide survey of the F-box/Kelch (FBK) members and molecular identification of a novel FBK gene TaAFR in wheat
Source: PLoS One. 2021 Jul 22;16(7):e0250479. doi: 10.1371/journal.pone.0250479 (PMC8298115; doi:10.1371/journal.pone.0250479)
Supplement: S1 File — (FASTA) [file pone.0250479.s009.fasta]

>TaFBK1
MQRRRLAEQEGESVSCYCRVDGGLKTVVNARKFVPGARLCMQPDVKPNKRKTRSSRKERCRTPAPLLPGLPDDLAISCLMRVSRAEHPNLRLVCKKWSRLLSGNYYYSLRKKFGMAEEWVYVFKRDRDQKLSWHAFDPVHQLWRSLPPVPPEYSEAVGFGCAVLSGCYLYLFGGKNPVRGSMRHVVYYNTRTNKWHRAPDMLRKRHLFGSCVINNCLYVAGGECEGTQRTLRSAEVYNPNRNRWSCITEMSTGMVPFTGIVYDGKWFLRGLDSHRQVVSEVYLPTSNTWSTTGNALVAGLRNPTISFNGRLYSADCRDACKLRVYDGDIGSWTRFMDSRRHLGSSRAFEAVALVSLNGKICVIRNNMGMTLVDVCDPTKVIEMESARVWETFARKGHQHRSLMANLWSAIAGRNLKAHIIHCQVLQA------------------------------------------------------------------------------------------------------------------------------------------------------------------------------------------------------------------------
>TaFBK2
MMNPKSRVQEWEADHVELIPGMPDDVAVDCLARVPHGSYRSMRRVCRGWRSAAAAPEFALARAEAGANEDLVFLMQFGNPVAGDDGAPENAPAYGVAVYNVTTGEWHRESSAPPVPMFAQCAAVGTRVAVMGGWDPKTFEPVADVNVLDAATGVWRRGAPMRSARSFFACAEAGGKIYVAGGHDKLKNALKTAEAYDAEADGWDPLPDMSEERDECDGMATVAGDRFLAVSGYRTGRQGGFERDAEWFDPATREWRRLERVRAPPTAAHVVVRGRVWCIEGTAVMEWRGERRGWLEVGPYPPGLKAGTARAVAVGGGERVVVTGAIESEGGGGGHALWVFDVKSKNWTVVRPPPQFAGFVFSLASVRV-----------------------------------------------------------------------------------------------------------------------------------------------------------------------------------------------------------------------------------------------------------------------------------
>TaFBK3
MDRRIQAPLVDGSACLCRAERAAAVASTGRHVPRSRPCVQSSVRASIHPLSEKRSSRADRRSDGQRPLLPGLPDDLAIACLIRVPRADHCKLRLVCRRWLRLLAGNYFYGLRGRLGLAEQWLYAFKSDGDGRVSWEVLDPAAAAWRTMPPVPAEYAAAAGFSCAVLGGCHLYLLGGRDPRRGAMRRVVFYSARSNRWHRAPDMLRRRHCFGACVMGNRLYVAGGESGGGGLRSVEVFDPAKNRWSFVSDMARALVPFVSVVHGGRWYVKGLGAGRQVLSQVYTPETDKWSTVATLDSMVTGWRSPSACIDGRLYAADCKDGCRLRAYDEAADAWSGCASSGHHLGSSHALEAVAMVTLRGKLCVVRNDMSVSAVDVAAGAGNQPWEILVGKGQIKSFVTNLLASIAGRGRAKNRVLHCQVLEA----------------------------------------------------------------------------------------------------------------------------------------------------------------------------------------------------------------------------
>TaFBK4
MGDLIPGLPEEVARECLLRVGFRQLPAARRTSRQWKAEVESPLYGRLRRANGHARPILALAQALPPLAASGPAHKYAASAALSNSYRLVLHDPADGGWATLPPLPGGRGLPLFCQLAAVACVERRKPVVVGGWDPETWAPTDTVHVYDFLEGAWRSGAPMPGPRRSFFACAAAGGRVFVAGGHDEEKNALRSAVAYDAEADAWAALPDMALERDEPRGICVGARFVVAFDTDAWAWDPVLDRLVDEGACPRTCCAAPSAAGAMYMLRGGHLAVRDGDSVWRVVAPVPEDGRAATVVVAIGDGRVAAIGAGRHGGEQAVYVLSKEAGTNGAAPSWARVLAPQEFAGHVQAACCVEV------------------------------------------------------------------------------------------------------------------------------------------------------------------------------------------------------------------------------------------------------------------------------------------------
>TaFBK5
MGASLSFPSNGKQTLEHREASKPGSSKKLRPGHYHPRLIPDLPDEISLQILARMPRVWYLSSKRVSRSWKAAITGMELYRVRKELGVDEEWIYILTKAANGKLSWHAFDPLCSRWQRLPLMPVVARGGSRLGGLVSAGIRISGVIRGLLGQEDWLDKIPFCACAIGTVDGCLYVLGGFSRATAIKSVWKYDPAVNLWQEVSSMSAARAFGRTGLLNNKLYVVGGVIREETGLAPLQSAEVFDPTTGIWADVPNMPFSKAQTLPTAFLADLLKPVATGIVSFGGKLYVPQSLYSWPFFVDVGGEVFDPATDSWSDMPVGLSEGWPGRQAGTKLSAVVDGDLYALEPPTCSDSGKIKMYDSNEDTWKAVVSQVPVGDFAESKCPYLLAGFLGKLHLVIKDANGKVSIVQTDALRPMDATGSTCQNPVVSWEQGTDVWRTVGSKKFAVAELVSCQALSI-------------------------------------------------------------------------------------------------------------------------------------------------------------------------------------------
>TaFBK6
MGDLIPGLPEEVARECLLRVGFRQLPAARRTSRQWKAEVESPLYGRLRRANGHARPILALAQALPPLAASGPAHKYAASAALSNSYRLVLHDPADGGWATLPLLPGGRGLPLFCQLAAVACGERRKLVVVGGWDPETWAPTDTVHVYDFLEGAWRSGAPMPGPRRSFFACAAAGGRVFVAGGHDEEKNALRSAAAYDAEADAWAALPDMALERDEPRGICVGARFVVVGGYPTEAQGRFTGTGEAFDTDAWTWDPVLDRVVDEGACPRTCCAAPSAAGAMYMLRGGHLAVRDGDSVWRAVAPVPEDGRAATVVVAIGDGRVAAIGAGRHAGEQAVYVLSKEAGTNGAAPSWARALAPQEFAGHVQAACCVEV-------------------------------------------------------------------------------------------------------------------------------------------------------------------------------------------------------------------------------------------------------------------------------
>TaFBK7
MDRPIQAPLVDSSACLCRAERAAAVASTGRHVPRSRPCVQSSVRASIHPLSEKRSSRADRRSDGQRPLLPGLPDDLAIACLIRVPRADHCKLRLVCRRWLRLLAGNYFYGLRGRLGLAQQWLYAFKSDGDGRVSWDVLDPAAAAWRSMPPVPAEYAAAAGVQLRRARGCHLYLLGSRDPRRGAMRRVVFYSARSNRWHRAPDMLRRRHCFGACVMGNRLYVAGGESGGGGLRSADVFDPAKNRWSFLSDMARALVPFVSVVHGGRWYVKGLGAERQVLSQVYTPETDKWSTVATLDSMVTGWRSPSACIDGRLYAADCKDGCRLRAYDEAADAWSGCASSGHHLGSSHALEAVAMVTLRGKLCVVRNDMSVSVVDVAAGEGNQPWETLVGKGQIKSFVTNLLASIAGRGRAKNRVLHCQVLEA----------------------------------------------------------------------------------------------------------------------------------------------------------------------------------------------------------------------------
>TaFBK8
MRNQKSRVQECKVEHVDLIPGMPDDVAVDCLARVPHASFRSMRGVCRGWNTAAAAPDFALARAEAGANEDLVYLLQFGNPAAADADGAAPENAQAYGVSVYNVTTGEWRREGAAPPVPMFAQCAAVGSRLAVLGGWDPETFEPVADVHVLDASTGVWRRGAPMRSARSFFACAEAGGKIYVAGGHDKLKNALKTAEAYDAGADAWDPLPDMSEERDECDGMATVAGDRFLAVSGYRTGRQGGFERDAEWFDPASREWRRLERVRAPPSAAHVVVRGRVWCIEGTAVMEYRGERRSWREVGPSPPGLKAGTARAVAVGGGERVVVTGAIESEGGGTGHALWVFDVKSKSWTVVRPPPQFAGFVFSIGSVRV---------------------------------------------------------------------------------------------------------------------------------------------------------------------------------------------------------------------------------------------------------------------------------
>TaFBK9
MGDLIPGLPEEVARECLLRVGFRQLPAARRTSRQWKAEVESPLYGRLRRANGHARPILALAQALPALAASGPARKYAASAALSNSYRLVLHDPADGGWATLPPLPGGRGLPLFCQLAAVACGERRKLVVVGGWDPETWAPTDTVHVYDFLEGAWRSGAPMPGPRRSFFACAATGRRVFVAGGHDEEKNALRSAAAYDAEADAWAALPDMALERDEPRGVRVGARFVVVGGYPTEAQGRFTGTGEAFDTDAWAWDPVLDRIVNEGACPGTCCAAPSAAGAMYMLRDGHLAVRDGDSGWRAVAPVPEDGRAATVIVAIGDGRVAAIGAGRHGGEQAVYVLNKEAGTNGAAPSWARARAPQEFAGHVQAACCVEV-------------------------------------------------------------------------------------------------------------------------------------------------------------------------------------------------------------------------------------------------------------------------------
>TaFBK10
MRRVRVSSHHSPVQKLGDSDMKLTPRFRLAGTTSPSSTEPEQQPPWETPLIPGLPDDAALNCLLRLPVEAHGACRLVCRRWRHLLADKARFFTHRKAMGLRSPWLFTLAFHRCTGKIQWKVLDLDSLAWHAIPGMPCRDRACPRGFGCIAVPGEDAAHLLVCGGLVSDMDCPLHLVLKYDVCKNRWTVVPRMLSARSFFAGGVIDGRVYVAGGYSTDQFELDSAEVLDPVNGVWQPIASMGANMASSDSAVVGGRLYVTEGCAWPFFSSPRGQVYDPKADRWEAMPAGMREGWTGLSVVIDGRLFVISEYERMKVKVYDPETDSWDPVDGPPMPERIMKPLSVSCLESKIVVVGRGLHVVIGHVKKQSSCDYLVRWQDVEVPRAFSDLTPSSSQILHA-----------------------------------------------------------------------------------------------------------------------------------------------------------------------------------------------------------------------------------------------------
>TaFBK11
MNHHLESSDYQKLFCRKMDSAELQTPLLHGLPDEIALLCLARVPRQYHNALRCVSRGWKALLSSEEWHSYRKRNNLAESWIYVICRGTGFKCYVLVPDPTTRSLKVIQVMEPPCSGREGVSIETLDRRLFLMGGCSWLKDANDEVYCYDAASNHWSKAPPMPTASFDFRCFFVSAALNDKIYVTGGLGLTDKSPNSWDIYDKATDSWFSHKNPMLTPDIVKFVALDDELVTIHKASWNRMYFAGIYDPVDQSWRGKENEIALCWSGPTVVVDGMLYMLDQSLGTKLMVWLNETKQWVMVGRLSDKLTRPPCELVAIGRKIYVIGKGLSTVTIDMDMAARVDGFLVSSSTGPLMEHDFSPEKCSVITI------------------------------------------------------------------------------------------------------------------------------------------------------------------------------------------------------------------------------------------------------------------------------------
>TaFBK12
MASIRTAVPFSPASFCVNRMNHHLESSDYQKLFCRKMDSAELQTPLLHGLPDEIALLCLARVPRQYHNALRCVSRGWKALLSSEEWHSYRKRNNLAESWIYVICRGTGFKCYVLVPDPTTRSLKVIQVMEPPCSGREGVSIETLDRRLFLMGGCSWLKDANDEVYCYDAASNHWSKAPPMPTARCFFVSAALNDKIYVTGGLGLTDKSPNSWDIYDKATDSWFSHKNPMLTPDIVKFVALDDELVTIHKASWNRMYFAGIYDPVDQSWRGKENEIALCWSGPTVVVDGMLYMLDQSLGTKLMVWLNETKQWVMVGRLSDKLTRPPCELVAIGRKIYVIGKGLSTVTIDMDMAARVDGFLVSSSTGPLMEHDFSPEKCSVITI---------------------------------------------------------------------------------------------------------------------------------------------------------------------------------------------------------------------------------------------------------------------
>TaFBK13
MNKSILYDWSMCLQVESVSCYCRVDGGLKTVVNARKFVPGARLCMQPDVKPNKRKSRTSRKERCRTQAPLLPGLPDDLAISCLMRVPRVEHPNLRLVCKRWSRLLSGNYYYTLRKKFGMAEEWVYVFKRDRDQKISWHAFDPVHQLWKSLPPVPPEYSEAVGFGCAVLSGCYLYLFGGKGSVRGSMRRVVFYNTRTNKWHRAPDMLRKRHFFGSCVITNCLYVAGGECEGIQRTLRSAEVYNPNRNRWSCITEMSIGMVPFIGVVYDGKWFLKGFDSHRQIVSEVYLPTSNMWSTTGNELVAGLRNPSISFNGRLYSVDCRDACKLRVYDGDKGLWTRFMDSRRHLGSSRSFEAVALVSLDGKICVIRNNMGITLVDVCDPTTVIEIDSARMWETFARKGQHRSFMANLWSTIVGRHLKTHIIHCQVLQV---------------------------------------------------------------------------------------------------------------------------------------------------------------------------------------------------------------------
>TaFBK14
MASIRTAVPFSPTLFCVTRMNHHLQSSDYQKLFCRRMDSAELQTPLLHGLPDEIALLCLARVPRQYHNALRCVSRGWKALLCSEEWHSYRMRNNLDESWIYVICRGTGFKCYVLVPDPMTRCLKVIQVMEPPCSGREGVSIETLDRRLFLMGGCSWLKDATDEVYCYDAASNHWSKAAPMPTARCFFVSAALNDKIYVTGGLGLTDKSPNSWDIYDKATDSWFSHKNPMLTPDIVKFVALDDELVTIHKASWNRMYFAGIYDPVDQSWRGKENEIALCWSGPTVVVDGTLYMLDQSLGTKLMMWLNETKEWVMVGRLSDKLTRPPCELVAIGRKIYVIGKGLSTVTIDMDMAARVDGFLVSSSTGPLMEHDFSPEKCSVITI---------------------------------------------------------------------------------------------------------------------------------------------------------------------------------------------------------------------------------------------------------------------
>TaFBK15
MVECTMVSTLLDGLPNEVALQCLARVPFVSHPILQLVCRSWRASVRNGELLNVRNQIGATEELLCVLAFEPENIWQLYDPRRDKWITLPVMPSRIRNIARFGVASVAGKLYVIGGGSDRVDPLTGDHDTIFASNEVWSYDPLHRLWAQRAPMLVARAMFACCALDGKIIVAGGFTNCRKSISEAEIYDPEADTWESLPDLRQAHPSACSGLVIKDKMHVLHKGISTVQILEDGGNYWAVEDYSWLQGPMAMVGGELYVLSNSCIRKQHGENFPDKMVPCASGFQSRIGFGMIGLGDSICLFGGVIGPGPRNQCIKPLSDVDILNVASERPTWRQGSPMTRCRGSIAGCALLKI--------------------------------------------------------------------------------------------------------------------------------------------------------------------------------------------------------------------------------------------------------------------------------------------------
>TaFBK16
MDSASRVAPPPVSAGVRVRAPLVESVSCYCRLDTGLKTVVDARKFASGAKMCMQPDAKLTKRKSRGSRKERCRAQAPLLPGLPDDLAIACLIRVPRVEHPNLRTVCKRWNRLLSGNYYYSLRKKLSMAEEWVYVFKRDREGKISWHAFDPLNQLWKSLPPVPPEYSEALGFGCAVLSGCYLYLFGGKDPLRGSMRRVVFYNARTNKWHRAPDMLRKRHFFGSCVINNCLYVAGGECEGIQRTLQSAEVYDPNRNRWVCIPEMNNGMVPFIGVVYDDKWFLKGLDSHRQVTCEVYLPSSNLWSTIDDEMVTGWRNPSISFNGRLYSSDCRDGCKLRVYDANTGTWARFIDSKHHLGSSRAFEAAGLVSLNGKLCIIRNNMSITLVDILHPTMSIETDSACMWETVARKGQHKSFVANLWSTIAGRNLKSHIIHCQVLQI-------------------------------------------------------------------------------------------------------------------------------------------------------------------------------------------------------------
>TaFBK17
MGASLSFPSNGKQTLEHKEASKSGSSKKLRPGHYHPRLIPDLPDEISLQILARMPRVWYLSSKRVSRSWKATITGMELYRVRKELGVDEEWIYILTKAANGKLSWHAFDPLCSRWQRLPLMPVVARGGSRLGGLVSAGIRISGVIRGLLGQEDWLDKIPFCACAVGTVDGCLYVLGGFYRATAIKSVWKYDPAVNLWQEVNSMSTARAFGRTGLLNNKLYVVGGVIREETGLAPLQSAEVFDPATGIWADVPSMPFSKAQTLPTAFLADLLKPVATGIVSFGGKLYVPQSLYSWPFFVDVGGEVFDPATDSWSDMPVGLSEGWPGRQAGTKLSAVVDGDLYALEPPTCSDSGKIKMYDPNEDTWKAVVSQVPVGDFAESKCPYLLAGLLGKLHLVIKDANSMISILQTDALKPMDATGSTCQNPDVSWEQDVDIWRMVGSKKFAAAELVSCQALSI-------------------------------------------------------------------------------------------------------------------------------------------------------------------------------------------
>TaFBK18
MQHRDPDPLRRAPEATVMAANSYHSRSMSWFVKSCIPADPDRHISVPVSVPAPVAASSTTSLCFPAQPPPPISALPDDLILECLVRVPRVSLPPLPAVCRRFADLLASHAFLQLRRARGQLQPSLLAVSVPDHGGAFAQALLQFRPEQQQLQVTALPLPLALLHCGRSVFAHARAVALGRDIFLVGRGATLRVDALTGAARACAPTLFQRKKFAAAAVGGRIYVAGGSARTAAVEEYDPVADAWRVVSEAPRRRYGCAGAGAGGVFYVAGGVAVSGDGARALGPHVCAGSVDALHVASGSWARPRALPGGGCVVGACGVGDHLYVVASHAVELSFWRWHGGAGRGSDLRAGGGWVALEAPPMPRGSVGLGMAVRVTMAGIGRETVTAVMSAAAVRGHNAAGAGPFEGMVLAYDIAGGKWSRAPDLPPGFRRAACAGVEC------------------------------------------------------------------------------------------------------------------------------------------------------------------------------------------------------------
>TaFBK19
MSFSSACKQQVLGAGGEEAREEEGAMELIPGLPEEVAEKCLLHLPFLYHRLFRTVSSNWNRFLTDAPGAAAKGSAPPAATATVSLSLPFLFAFAFDPVSRRLQCQALDPFSRRWLLLPPVPCGAAAGSFAVVGLPARGEIYVIGGVEEGGDKAVSSVAVYSAATNRWGQVAGMRTARGYMAAGEVGGRVVVAGEDGEAEVFDPESARWSPAAPRGGAAVARYDAAAAGGKLYVTEGWAWPFERAPRGAVYDAAADAWSDMARGMREGWTGSCAVSGGRMYIVAEYGEWRLKRYDEPRDEWRMVAGGGVPQEVRRPHVVAGQLEEVGCGRRRIYVVGAGLDVAVGTVSAVQSGAAEEERVEWEVVKGPEEFVGLAPCNAQVLYA--------------------------------------------------------------------------------------------------------------------------------------------------------------------------------------------------------------------------------------------------------------------
>TaFBK20
MDRRIQAPLVDSSACLCRAERAAAVASTGRHVPRSRPCVQSSVRASIHPLSEKRSSRADRRSDGQRPLLPGLPDDLAIACLIRVPRADHCKLRLVCRRWLRLLAGNYFYGLRGRLGLAEQWLYAFKSDGDGRVSWDVLDPAAAAWRAMPPVPAEYAAAAGFSCAVLGGCHLYLLGGRDPRRGAMRRVVFYSARSNRWHRAPDMLRRRHCFGACVMGNRLYVAGGESGGGSLRSAEVFDPAKNRWSFVSDMARALVPFVSVVHSGRWYVKGLGAGRQVLSQVYTPETDKWSTVATLDSMVTGWRSPSACIDGRLYAADCKDGCRLRAYDEAADAWSGCASSGHHLGSSHALEAVAMVTLRGKLCVVRNDMSVSVVDVAAGAGNQPWETLVGKGQIKSFVTNLLASIAGRGRAKNRVLHCQVLEA----------------------------------------------------------------------------------------------------------------------------------------------------------------------------------------------------------------------------
>TaFBK21
MRFFFVDGNIRDLSSPNAVSCYCRVDGGLKTVVNARKFVPGARLCMQPDVKPNKRKSRTSRKERCRTQAPLLPGLPDDLAISCLMRVPRVEHPNLRLVCKRWSRLLSGNYYYTLRKKFGMAEEWVYVFKRDRDQKISWHAFDPVHQLWKSLPPVPPEYSEAVGFGCAVLSGCYLYLFGGKGSVRGSMRRVVFYNTRTNKWHRAPDMLRKRHFFGSCVITNCLYVAGGECEGIQRTLRSAEVYNPNRNRWSCITEMSIGMVPFIGVVYDGKWFLKGFDSHRQIVSEVYLPTSNMWSTTGNELVAGLRNPSISFNGRLYSVDCRDACKLRVYDGDKGLWTRFMDSRRHLGSSRSFEAVALVSLDGKICVIRNNMGITLVDVCDPTTVIEIDSARMWETFARKGQHRSFMANLWSTIVGRHLKTHIIHCQVLQV--------------------------------------------------------------------------------------------------------------------------------------------------------------------------------------------------------------------
>TaFBK22
MVSTLLDGLPNEVALQCLARVPFVSHPILQLVCRSWRASVRNGELLNVRNQIGATEELLCVLAFEPENIWQLYDPCRDKWITLPVMPSQIRNIARFGVASVAGKLYVIGGGSDRVWSYDPLHRLWAQRAPMLVARAMFACCALDGKIIVAGGFKNCRKSISEAEIYDPEADTWESLPDLRQAHPSACSGLVIKDKMHVLHKGISTVQILEDGGNYWAVEDYSWLQGPMAMVGGELYVLSNSCIRKQHGENFPDKMVPCASGFQSRIGFGMIGLGDSICLFGGVIGPGPRNQCIKPLSDVDILNVASERPTWRQGSPMTRCRGSIAGCALLKI-----------------------------------------------------------------------------------------------------------------------------------------------------------------------------------------------------------------------------------------------------------------------------------------------------------------------
>TaFBK23
MRNQKSRVQECKVEHIDLIPGMPDDVAVDCLARVPHASFRSMRGVCRGWNTAAAAPDFALARAEAGANEDLVYLLQFGNPAAADADGVAPENAQAYGVSVYNVTTGEWRREGAAPPVPMFAQCAAVGSRLAVLGGWDPKTFEPVADVHVLDASTGVWRRGAPMRSARSFFACAEAGGKIYVAGGHDKLKNALKTAEAYDAGADAWDPLPDMSEERDECDGMATVAGDRFLAVSGYRTGRQGGFERDAEWFDPASREWRRLERVRAPPSAAHVVVRGRVWCIEGTAVMEYRGERRSWREVGPSPPGLKAGTARAVAVGGGERVVVTGAIESEGGGTGHALWVFDVKSKNWTVVRPPPQFAGFVFSIGSVRV---------------------------------------------------------------------------------------------------------------------------------------------------------------------------------------------------------------------------------------------------------------------------------
>TaFBK24
MRRVRVSSHHSPVQKLGDSHMKLTPKFRLTAGTTSSPSSQPEQSQPPWETPLIPGLPDDAALNCLLRLPVEAHGACRLVCRRWRHLLADKARFFTHRRAMGLRSPWLFTLAFHRCTGKIQWKVLDLDRLAWHAIPGMPCRDRACPRGFGCIAVPGDGALLVCGGLVSDMDCPLHLVLRYDVYKNRWTVMARMLSARSFFAGGVIDGRVYVAGGYSTDQFELDSAEVLDPVNGVWQPVASMGANMASSDSAVIGGRLYVTEGCAWPFFSSPRGQVYDPKADRWEAMPAGMREGWTGQSVVIDGRLFVISEYERMKVKVYDPETDSWDPVDGPPMPERIMKPLSVSCLESKIVVVGRGLHVVIGHVKKQSAGNGGGGSCDYLVRWQDVEVPRAFSDLTPSSSQILHA----------------------------------------------------------------------------------------------------------------------------------------------------------------------------------------------------------------------------------------------
>TaFBK25
MGSYLSTAVSKARSMDSDEVHGSVSNKRAKITPYDCGSYSRIIPTLPDELSFQILARLPRIHYLKMKLVSQTWKAAITGAELAQLRKELGLTEEWLYILTRVEANKLECYALDPLFQKWQRLPSMPSFANEADSTGRTQYSVFRMWNVVGSSIRIADFFRGWFWRRYGLDQMPFCGCSVGVADGCLYVLGGFSKAVALNCVWRYDPCVNLWQEVNPMISGRAFSKASLLESKLYVVGGVSRGRNGLLPLRSGEVFDPKTGLWSELPEMPFVKAQVLPTAFLADVLKPIATGMASYNGKLYVPQSLYSWPFFFDIGGEIYDSELNSWSTMPDGLGDGWPARQAGTKLGVVVNDELYTLEPSSSLDSGQIKRYDAEEDVWRTMVPHVPVHDFTDAESPYLLAGLHGKLHVITKEANNNLQVMQAVLENNTGNDAPEENVLWNIVASKNFGAAELISCQVLNV---------------------------------------------------------------------------------------------------------------------------------------------------------------------------------------
>TaFBK26
MHHRDPDPLRRAPEATGMPADSCHSRSMSWFVKSCIPADPDRHISVPVPVPVPIPAPAAASSTTSLCFSAQPPPPISALPDDLILECLVRVPRVSLPPLPAVCRRFADLLASHAFLQLRRARGQLQPSLLAVSVPDHGGAFAQALLQFRPEQQQLQVTALPLPLALLHCGRSVFAHARAVALGREIFLVGRGATLRVDALTGAARACAPTLFPRKKFAAAAVGGRIYVAGGSARTAAVEEYDPVADAWRVVSEAPRRRYGCAGAGAGGVFYVAGGVAVSGDGARALGAHVCAGSVDALHVASGTWARPRALPGGGCVVGACGVGDHLYVVASHAVELSFWRWHGGAGRGSDLRAGGGWVALEAPPMPRGSVGLGMAVRVTMAGIGRETVTAVMSAAAVRGHNAAGAGPFEGMVLAYDIAGGKWNRAPDLPPGFRRAACAGVEC--------------------------------------------------------------------------------------------------------------------------------------------------------------------------------------------------------
>TaFBK27
MGASLSFPNNGKQTLEHGEASKPGSSKKLRHGHYHPRLIPDLPDEISLQILARMPRVRYLSSKMVSRSWKAAITGVELYRVRKELGVDEEWIYILTKAADGKLSWHAFDPLCSRWQRLPLMPGVARGGSRLGGLVSAGIRISGAIRGLLRQEDWLDKIPFCACAVGTIDGCLYVLGGFSRATAIKSVWKYDPAVNLWQEVSSMSTARAFGRTGLLNNKLYVVGGVIREETGLAPLQSAEVFDPATGIWADVPNMPFSKAQTLPTAFLADLLKPVATGIVSFGGKLYVPQSLYSWPFFVDVGGEVFDPATDSWSEMPVGLSEGWPGRQAGTKLSAVVNGDLYALEPPTCSDGGKIKTYDPKEDTWKAVVGQVPVGDFAESKCPYLLAGFLGKLHLVIKDMNNMISILQTDALKPMDATGSTCQNPDVSWPLEQGNDVWRMVGSKKFAAAELVSCQALSI-----------------------------------------------------------------------------------------------------------------------------------------------------------------------------------------
>TaFBK28
MQRRRLAEQEGESVSCYCRVDGGLKTVVNARKFVPGARLCMQPDVKPNKRKTRSSRKERCRNQAPLLPGLPDDLAISCLMRVSRAEHPNLRLVCKKWSRLLSGNYYYSLRKKFGMAEEWVYVFKRDRDQKLSWHAFDPAHQLWRSLPPVPPEYSEAVGFGCAVLSGCYLYLFGGKNPVRGSMRHVVYYNTRTNKWHRAPDMLRKRHLFGSCVINNCLYVAGGECEGTQRTLRSAEVYNPNRNRWSCITEMNTGMVPFTGVVYDGKWFLKGLDSHRQVVSEVYLPTSNTWSTTGNALVAGLRNPTISFNGRLYSADCRDACKLRVYDGDIGLWTRFMDSRHHLGSSRAFEAVALVSLNGKICVIRNNMGMTLVDVCDPTTVIEFESARVWETFARKGHQHRSLMANLWSAIAGRNLKAHIIHCQVLQA------------------------------------------------------------------------------------------------------------------------------------------------------------------------------------------------------------------------
>TaFBK29
MSSCFEASAMSDLIPGLPEEVARECLIRVGFDQLPAVRRISRQWKEEVESPDYGRLRRAEGLARPVVAMVQAQPEHVEPGPAQKHASASAANGGSANNYRMVLLDPVEGRWAPLPVLPGTTGSLPLFCQVAAVDGAQGRKRLVVVGGWDPESWAPTDSVYVYDFLTGAWRRGAPMPGPRRSFFATAAVRGVVYVAGGHDEEKNALRSALAYDPDADAWAALPDMAEERDEPRGLCVGGRFLVVGGYPTQAQGRFAGSAEAFDPATAAWATVQESLLEDGTCPRTCCVAPGAERMYMLRDGNLVARDAGASAGWRTVASVPEDARTASTVSAIPGGRVVVIGSGCHGGDQTVYMLRDEAGKAASWARAPAPPEFSGHVQAACLLEI------------------------------------------------------------------------------------------------------------------------------------------------------------------------------------------------------------------------------------------------------------------
>TaFBK30
MVECTMVSTLLDGLPNEVALQCLARVPFVSHPILQLVCRSWRASVRNGELLNVRNQIGATEELLCVLAFEPENIWQLYDPRRDKWITLPVMPSQIRNIARFGVASVAGKLYVIGGGSDRVDPLTGDHDTIFASNEVWSYDPLHRLWAQRAPMLVARAMFACCALDGKIIVAGGFTNCRKSISEAEIYDPEADTWESLPDLRQAHPSACSGLVIKDKMHVLHKGISTVQILEDGGNYWAVEDYSWLQGPMAMVGGELYVLSNSCIRKQHGENFPDKMVPCASGFQSRIGFGMIGLGDSICLFGGVIGPGPRNQCIKPLSDVDILNVASERPTWRQGSPMTRCRGSIAGCALLKI--------------------------------------------------------------------------------------------------------------------------------------------------------------------------------------------------------------------------------------------------------------------------------------------------
>TaFBK31
MSFSSACKQQVLGAGGEEAREEEGAMELIPGLPEEVAEKCLLHLPFLYHRLFRTVSSNWNRFLTDAPGAAAKTKGSAPPAATVSLSLPFLFAFAFDPVSRRLQCQALDPFSRRWLLLPPVPCGAAAGSFAVVGLPARGEIYVIGGVEEGGDKAVSSVAVYSAATNGWGQVAGMRTARGYMAAGEVGGRVVVAGEDGEAEVFDPEAGRWSPAAPRGGAAVARYDAAAAGGKLYVTEGWAWPFERAPRGAVYDAAADAWSDMARGMREGWTGSCAVSGGRMYIVAEYGEWRLKRYDEPRDEWRMVAGGGVPQEVRRPHVVAGQLEEVGGGRRRIYVVGAGLDVAVGTVVSAANHGAGTEEERVEWEVVKGPEEFVGLAPCNAQVLYA------------------------------------------------------------------------------------------------------------------------------------------------------------------------------------------------------------------------------------------------------------------
>TaFBK32
MVTVNWEVVAASVESVSCYCRLDTGLKTVVDARKFASGAKMCMQPDVKQTKRKSRGSRKERCRAQAPLLPGLPDDLAIACLIRVPRVEHPNLRTVCKRWNRLLSGNYYYSLRKKLSMAEEWVYVFKRDREGKISWHAFDPLNQLWKSLPPVPPEYSEALGFGCAVLSGCYLYLFGGKDPLRGSMRRVVFYNARTNKWHRAPDMLRKRHFFGSCVINNCLYVAGGECEGIQRTLQSAEVYDPNRNRWVCIPEMNNGMVPFIGVVYDDKWFLKGLDSHRQVTCEVYLPSSNLWSTIDDEMVTGWRNPSISFNGRLYSSDCRDGCKLRVYDANTGTWARFIDSRHHLGSSRAFEAAGLVSLNGKLCIIRNNMSITLVDILDPTMSIETDSACMWKTVARKGQHKSFVANLWSTIAGRNLKSHIIHCQVLQI-----------------------------------------------------------------------------------------------------------------------------------------------------------------------------------------------------------------------
>TaFBK33
MSPTPGDREPLVHSRHRAESRVDSPPDPAMDSASRVAPPPVSAGVRVRAPLVESVSCYCRLDTGLKTVVDARKFASGAKMCMQPDVKQTKRKSRGSRKERCRAQAPLLPGLPDDLAIACLIRVPRVEHPNLRTVCKRWNRLLSGNYYYSLRKKLSMAEEWVYVFKRDREGKISWHAFDPLNQLWKSLPPVPPEYSEALGFGCAVLSGCYLYLFGGKDPLRGSMRRVVFYNARTNKWHRAPDMLRKRHFFGSCVINNCLYVAGGECEGIQRTLQSAEVYDPNRNRWVCIPEMNNGMVPFIGVVYDDKWFLKGLDSHRQVTCEVYLPSSNLWSTIDDEMVTGWRNPSISFNGRLYSSDCRDGCKLRVYDANTGTWARFIDSRHHLGSSRAFEAAGLVSLNGKLCIIRNNMSITLVDILDPTMSIETDSACMWKTVARKGQHKSFVANLWSTIAGRNLKSHIIHCQVLQI--------------------------------------------------------------------------------------------------------------------------------------------------------------------------------
>TaFBK34
MGPNQYACPVAPPAFYLCSLPWTERGIQKQKQSSHKVTRMMNPKSRVQEWVADHIELIPGMPDDVAVDCLARVPHGSYRSMRRVCRGWRSAAAAPEFALARAEAGANEDLVFLMQFGNPVAGDDGAPENTPAYGVAVYNVTTGEWHRESSAPPVPMFAQCAAVGTRVAVMGGWDPKTFEPVADVNVLDAATGVWRRGAPMRSARSFFACAEAGGKIYVAGGHDKLKNALKTAEAYDAEADGWDPLPDMSEERDECDGMATVAGDRFLAVSGYRTGRQGGFERDAEWFDPATREWRRLERVRAPPSAAHVVVRGRVWCIEGTAVMEWRGERRGWLEVGPYPPGLKAGTARAVAVGGGERVVVTGAIESEGGGGGHALWVFDVKSKNWTVVRPPPQFAGFVFSLASVRV--------------------------------------------------------------------------------------------------------------------------------------------------------------------------------------------------------------------------------------------
>TaFBK35
MPDDVAVDCLARVPHGSYRSMRRVCRGWRSAAAAPEFALCAAVGTRVAVMGGWDPKTFEPVADVNVLDAATGVWRRGAPMRSARSFFACAEAGGKIYVAGGHDKLKNALKTAEAYDAEADGWDPLPDMSEERDECDGMATVAGDRFLAVSGYRTGRQGGFERDAEWFDPATREWRRLERVRAPPSAAHVVVRGRVWCIEGTAVMEWRGERRGWLEVGPYPPGLKAGTARAVAVGGGERVVVTGAIESEGGGGGHALWVFDVKSKNWTVVRPPPQFAGFVFSLASVRV--------------------------------------------------------------------------------------------------------------------------------------------------------------------------------------------------------------------------------------------------------------------------------------------------------------------------------------------------------------------
>TaFBK36
MSSCFAASAMSDLIPGLPEEVARECLIRVGFDQLPAVRRISRQWKEEVESPDYGRLRRAEGLARPVLAMVQAQPERVEPGPAQKHASASAANGGPANNYRMVLLDPLEGRWAPLPVLPGPTGSLPLFCQVAAVDGAQGRKRLVVVGGWDPESWAPTDSVYVYDFLTGAWRRGALMPGPRRSFFATAAVGGAVYVAGGHDEEKNALRSALAYDPDADAWAALPDMAEERDEPRGLCVGGRFLVVGGYPTQAQGRFAGSAEAFDPATAAWATVQESLLEDGACPRTCCVAPGAERMYMLRDGNLVARDGGASAGWRTVASVPEDARTASTVSAIPSGRVVVIGSGCHGGDQTVYMLRDEAGQAASWARAPAPPEFSGHVQAACFLEI------------------------------------------------------------------------------------------------------------------------------------------------------------------------------------------------------------------------------------------------------------------
>TaFBK37
MSGAAALRRSGSNSLSALLRAEDDDPGALAATKRRDGGGRRGRSGGRRSCLRLPLGGAGGCRVCACDEVDPAPRRRAPADGDGDGEAEAGGEEQRVPAALQCFSWKKGPAAVARIGRALRVEDDAVAEDAAPSLTALPDDVLEMVLSRLPLASLLAARCVCRRWRDLTVAPQLLRLRREGPRAATTPWLFLFGVEADGGWGASAAATAVHALDVAAHRWRRVGAAPLKGRFLFSVAGVGDELYAVGGRSGGSSAGSVKTKTHKGVMVFSPLTGAWRKTSPMRAARSRPVLGVFVMSASRSIVHARAEKHVRRANAGAKFRLGGTSAVYEDPHRLSLRRLRLRDVLNEDTDSTVPAHGHGKASRQQKQPAQARQALIAVGGRGPWDEPLVSGEIYDPVTDKWVEIAGFPTDVGLACSGAVCGDMFYVYCESDTVVAYHLDACSWSVVQTSRPPPRLRDYTPALVCCASRLFMLCVSWCDPANRRDKVVRKVFELNLGSTPLLHWTEASAHPDAPMDSNAVFAAGQDRIYAVEMFRIFGKVLDFATACRVSGGEQSWSRIARENAAAEADAMSCRLKSMAVLLL-------------------------------------------------------------
>TaFBK38
MPNHSHNQSPNLNRTQNLTQIHGPTLTVRPWTRRSTHHPRVQHRDPDPLRRAPEATVMAADSCHSRSMSWFVKSCIPADPDRHISVPVPVPVPISAPAAASSTTSLCFPAQPPPPISALPDDLILECLVRVPRVSLPPIPAVCRRFADLLASHAFLQLRRARGQLQPSLLAVSVPDHGGAFAQALLQFRPEQQQLQVAALPLPLALLHCGRSVFAHARAVALGRDIFLVGRGATLRVDALTGAARACAPTLFPRKKFAAAAVGGRIYVAGGSARTAAVEEYDPVADAWRVVSEAPRRRYGCAGAGAGGVFYVAGGVAVSGDGARALGAHVCAGSVDALHVASGTWARPRALPGGGCVVGACGVGDHLYVVASHAVELSFWRWHGGAGRGSDLRAGGGWVALEAPPMPRGSVGLGMAVRVTMAGIGRETVTAVMSAAAVRGHNAAGAGPFEGMVLAYDIAGGKWSRAPDLPPGFRRAACAGVEC----------------------------------------------------------------------------------------------------------------------------------------------------------------
>TaFBK39
MNHHLESGDYQKLFCRKMESAELQTPLLHGLPDEIALLCLARVPRKYHNALRCVSRGWKALLCSEEWHSYRKRNNLDESWIYVICRGTGFKCYVLVPDPTTRCLKVIQVMEPPCSGREGVSIETLDRRLFLMGGCSWLKDATDEVYCYDAASNHWSKAAPMPTARCFFVTAALNNKIYVTGGLGLTDKSPNSWDIYDKATDSWFSHKNPMLTPDIVKFVALDDELVTIHKASWNRMYFAGIYDPVDQSWRGKENEIALCWSGPTVVVDGTLYMLDQSLGTKLMMWINETKEWVMVGRLSDKLTRPPCELVAIGRKIYVIGKGLSTVTIDMDMAARVDGFLVSSSTGPLMEHDFSPEKCSVITI----------------------------------------------------------------------------------------------------------------------------------------------------------------------------------------------------------------------------------------------------------------------------------------
>TaFBK40
MGFWLFLESGVKVESVSCYCRVDGGLKTVVNARKFVPGARLCMQPDVKPNKRKSRSSRKERCRTQAPLLPGLPDDLAISCLIRVPRVEHPNLRLVCKRWSRLLSGNYYYSLRKKFGMAEEWVYVFKRDRDQKISWHAFDPVHQLWKSLPPVPPEYSEAVGFGCAVLSGCYLYLFGGKDSVRGSMRRVVFYNTRTNKWHRAPDMLRKRHFFGFCVINNCLYVAGGECEGIQRTLRSAEVYNPNRNRWSCITEMSIGMVPFIGVVYDGKWFLKGFDSHRQIVSEVYLPTSNMWSTTGNELVAGLRNPSISFNGRLYSVDCRDACKLRVYDGDKGLWTRFMDSRRHLGSSRSFEAVALVSLDGKICVIRNNMGITLVDVCDPTTVIEIDSARMWESFARKGQHRSFMANLWATIAGRHLKTHIIHCQVLQV-----------------------------------------------------------------------------------------------------------------------------------------------------------------------------------------------------------------------
>TaFBK41
MNKSILYDWSMCLQVESVSCYCRVDGGLKTVVNARKFVPGARLCMQPDVKPNKRKSRSSRKERCRTQAPLLPGLPDDLAISCLIRVPRVEHPNLRLVCKRWSRLLSGNYYYSLRKKFGMAEEWVYVFKRDRDQKISWHAFDPVHQLWKSLPPVPPEYSEAVGFGCAVLSGCYLYLFGGKDSVRGSMRRVVFYNTRTNKWHRAPDMLRKRHFFGFCVINNCLYVAGGECEGIQRTLRSAEVYNPNRNRWSCITEMSIGMVPFIGVVYDGKWFLKGFDSHRQIVSEVYLPTSNMWSTTGNELVAGLRNPSISFNGRLYSVDCRDACKLRVYDGDKGLWTRFMDSRRHLGSSRSFEAVALVSLDGKICVIRNNMGITLVDVCDPTTVIEIDSARMWESFARKGQHRSFMANLWATIAGRHLKTHIIHCQVLQV---------------------------------------------------------------------------------------------------------------------------------------------------------------------------------------------------------------------
>TaFBK42
MRNQKSRVQECKVEHIDLIPGMPDDVAVDCLARVPHASFRSMRGVCRGWNSAATAPDFALARAEAGANEDLVYLLQFGNPAAADADGVAPENAQAYGVSVYNVTTGEWRREGAAPPVPMFAQCAAVGSRLAVLGGWDPKTFEPVADVHVLDASTGVWRRGAPMRSARSFFACAEAGGKIYVAGGHDKLKNALKTAEAYDAGADAWDPLPDMSEERDECDGMATVAGDRFLAVSGYRTGRQGGFERDAEWFDPASREWRRLERVRAPPSAAHVVVRGRVWCIEGTAVMEYRGERRSWREVGPSPPGLKAGTARAVAVGGGERVVVTGAIESEGGGTGHALWVFDVKSKNWTVVRPPPQFAGFVFSIGSVRV---------------------------------------------------------------------------------------------------------------------------------------------------------------------------------------------------------------------------------------------------------------------------------
>TaFBK43
MNKGILYDWSMCLQGESVSCYCRVDGGLKTVVNARKFVPGARLCMQPDVKPNKRKSRSSRKERCRTQAPLLPGLPDDLAISCLMRVSRAEHPNLHLVCRKWSRLLSGNYYYSLRKKCGMEEEWVYVFKRDRDQKLSWHAFDPVHQLWRSLPPVPPEYSEAVGFGCAVLSGCYLYLFGGKNPVRGSMRHVVYYNTRTNKWYRAPDMLRKRHLFGSCVINNCLYVAGGECEGTQRTLRSAEVYNPNRTRWSCITEMNTGMVPFTGVVYDGKWFLKGLDSHRQVVSEVYLPTSNTWSTTGNALVAALRNPTISFNGRLYSADCRDACKLRVYDGDIGLWTRFMDSRRHLGSSRAFEAVALVSLNGKICVIRNNMGMTLVDVCDPTKVIEMESARVWETFARKGHQHRSLMANLWSAIAGRNLKAHIIHCQVLQA--------------------------------------------------------------------------------------------------------------------------------------------------------------------------------------------------------------------
>TaFBK44
MSGAAALRRSGSNSLSALLRAEDDDPGALAATKRRDGGGRGGRRSCLRLSLGGDGGCRVCACDEVDPAPRRRAPGDGDGDGEAEAGADGEEQRVPAALQCFSWKKGPAAAARIGRALRVQDDAVAEDAAPSLTALPDDVLEMVLSRLPLASLLAARCVCRRWRDLTVAPQLLRLRREGPRPATTPWLFLFGVEADGGWGASAAATAVHALDVAAHRWRRVGAAPLKGRFLFSVAGVGDELYVVGGRSGGSSAGSVKTKTHKGVMVFSPLTGAWRKTSPMRAARSRPVLGVFEMSASRSIVHARAEKHVRRANAGGKFRLGGTSAVYEDPHRLSLRRLRLRDVLNEDTDSTVPAHGHGKAARQQRQPAQARQALIAVGGRGPWDEPLVSGEVYDPVTDKWVEIAGFPTDVGLACSGAVCGDTFYVYCESDTLVAYHLDAGSWSVVQTSRPPPRLRDYTPALVCCASRLFMLCVSWCDPANRRDKVVRKVFELNLTSTPLLRWTEASAHPDAPMDSNAVFAAGQDRIYAVEMFRIFGKVLDFATACRVSGGEQSWSRIGRENAAAEADAMSCRLKSMAMLLL---------------------------------------------------------------
>TaFBK45
MMNPKSRVQEWEAEHIDLIPGMPDDIAVDCLARVPHGSYRSMRRVCRGWRSAAAAPDFALARAEAGANEDLVFLMQFGNPVAGDGGAPENTPAYGVAVYNVTTGEWHRESSAPPVPMFAQCAAVGTRVAVMGGWDPNTFEPVADVNVLDATTGVWRRGAPMRSARSFFACAEAGGKIYVAGGHDKLKNALKTAEAYDAEADGWDPLPDMSEERDECDGMATVAGDRFLAVSGYRTGRQGGFERDAEWFDPATREWRRLERVRAPPSAAHVVVRGRVWCIEGTAVMEWRGERRGWLEVGPYPPGLKAGTARAVAVGGGERVVVTGAIESEGGGGGHALWVFDVKSKNWTVVRPPPQFAGFVFSLASVRV-----------------------------------------------------------------------------------------------------------------------------------------------------------------------------------------------------------------------------------------------------------------------------------
>TaFBK46
MEWDSESDGGGSAGSGDEMEEEEEEGGEVVLGGGSGSGSEGGGFGGIGGDGVGGMFTFAIEGMLRGAGPYGLVVTDALEPDCPIIYVNRGFEEATGYRAEEVLGRNCRFLQCRGPFAQRRHPLVDDAVVSGIQRCVDNGTQFRGDLLNFRKDGFPLMNRLHLTPIYGDDDIITHYMGIQFFTNANVDLGPVPGSVTREPVRSTRFAPDNFFRPITTGLEQDNFCREYSSLFQLTDEVLCQSILSRLSPRDVASVSSVCRRLYDLTKNEDLWRMVCRNAWGSETTRALETVPAAKRLGWGRLARELTTLEAVAWRKLTVGGAVEPSRCNFSACAVGNRVVLFGGEGVNMQPMNDTFVLDLNASNPEWRHVNVSSAPPGRWGHTLSCLNGSWLVVFGGCGRQGLLNDVFMLDLDAKHPTWREIPGVAPPVPRSWHSSCTLDGNKLVVSGGCADSGVLLSDTFLLDVSMDRPVWREVPASWTPPSRLGHSMSVYDGRKILMFGGLAKSGPLRLRSSDVFTMDLSEEEPCWRCLTGSGMPGAGNPAGAGPPPRLDHVAVSLPGGRVLIFGGSVAGLHSASQLYLLDPTEEKPTWRILNVPGRPPRFAWGHSTCVVGGTKAIVLGGQTGEEWMLTEVHELSLASSNSV
>TaFBK47
MEWDSESDGGGSAGSGDEMEEEEGGEMVVGGAGGSGSGSEGGGGIGGDGVGGMFTFAIEGMLRGAGPYGLVVTDALEPDCPIIYVNRGFEEATGYRAEEVLGRNCRFLQCRGPFAQRRHPLVDDAVVSGIQRCIDNGTQFRGDLLNFRKDGFPLMNRLHLTPIYGDDDIITHYMGIQFFTNANVDLGPVPGSVTREPVRSTRFAPDNFFRPITTGLEQDNFCREYSSLFQLTDEVLCQSILSRLSPRDVASVSSVCRRLYDLTKNEDLWRMVCRNAWGSETTRALETVPAAKRLGWGRLARELTTLEAVAWRKLTVGGAVEPSRCNFSACAVGNRVVLFGGEGVNMQPMNDTFVLDLNASNPEWRHVNVSSAPPGRWGHTLSCLNGSWLVVFGGCGRQGLLNDVFMLDLDAKHPTWREIPGVAPPVPRSWHSSCTLDGNKLVVSGGCADSGVLLSDTFLLDVSMDRPVWREVPASWTPPSRLGHSMSVYDGRKILMFGGLAKSGPLRLRSSDVFTMDLSEEEPCWRCLTGSGMPGAGNPAGAGPPPRLDHVAVSLPGGRVLIFGGSVAGLHSASQLYLLDPTEEKPTWRILNVPGRPPRFAWGHSTCVVGGTKAIVLGGQTGEEWMLTEVHELSLASSNSV--
>TaFBK48
MEWDSESDGGGSAGSGDEMEEEGGEMVLGEAGGSGSGSEGGGLGGGDGVGGMFTFAIEGMLRGAGPYGLVVTDALEPDCPIIYVNRGFEEATGYRAEEVLGRNCRFLQCRGPFAQRRHPLVDDAVVSGIQRCVDNGTQFRGDLLNFRKDGFPLMNRLHLTPIYGDDDIITHYMGIQFFTNANVDLGPVPGSVTREPVRSTRFAPDNFFRPITTGLEQDNFCREYSSLFQLTDEVLCQSILSRLSPRDVASVSSVCRRLYDLTKNEDLWRMVCRNAWGSETTRALETVPAAKRLGWGRLARELTTLEAVAWRKLTVGGAVEPSRCNFSACAVGNRVVLFGGEGVNMQPMNDTFVLDLNASNPEWRHVNVSSAPPGRWGHTLSCLNGSWLVVFGGCGRQGLLNDVFMLDLDAKHPTWREIPGVAPPVPRSWHSSCTLDGNKLVVSGGCADSGVLLSDTFLLDVSMDKPVWREVPASWTPPSRLGHSMSVYDGRKILMFGGLAKSGPLRLRSSDVFTMDLSEEEPCWRCLTGSGMPGAGNPAGAGPPPRLDHVAVSLPGGRVLIFGGSVAGLHSASQLYLLDPTEEKPTWRILNVPGRPPRFAWGHSTCVVGGTKAIVLGGQTGEEWMLTEVHELSLASSNSV---
>TaFBK49
MASPSSPSRRLAGSLILRPGAEGSLIPGLPDDVAAVILCLLTFPDQSRLRATSRAWRLLLSAATLLPLRRSLRLPSRHLVCLFPTDPSLASPILLDPAAPTAWWPLPPIPCSPQLYGLANFAAIAVGSHLYVLGGSHFDARSYPLGHPLPSAAAYRLDLALSRHRWERLPDMHIPRGSFACAPAPGGGVVVAGGGSRHPTLPSSGSRTSSTEWYDAATRTWHMATAMPRERAGCVGFVAHGAGGVGEDEFWVMGGYDRYTTVGGVVPNDLYCRDAMALGLWSGKWREIGDMWVEGERRRLGPVAVISAEDGKVTDVFMLDGDDIFRYDFASNGWSKEATLRRKIPETELCGFVSLNGELHVLKSAKLPAETLHPRRQLKKRLALEFQVYNPLARKWRVFTTYPPVSVPIDFRTAALCTVEL------------------------------------------------------------------------------------------------------------------------------------------------------------------------------------------------------------------------------
>TaFBK50
MASPSSPSRRLAGSLILRPGAEGSLIPGLPDDVAAVILCLLTFPDQSRLRATSRAWRLLLSAATLLPLRRSLRLPSRHLVCLFPTDPSLASPILLDPAAPTAWWPLPPIPCSPQLYGLANFAAIAVGSHLYVLGGSHFDARSYPLGHPSPSAAAYRLDLALSRHRWERLPDMHIPRGSFACAPAPGGGVVVAGGGSRHPTLPSSGSRTSSTEWYDAATRTWHMATAMPRERAGCVGFVAHGAGGVGEDEFWVMGGYDRYTTVGGVVPNDLYCRDAMALGLWSGKWREIGDMWVEGERRRLGPVAAISAEDGKVTDVFMLDGDDIFRYDFASNGWSKEATLRRKIPETDLCGFVSLNGELHVLKSAKLPAETLHPRRQLKKRLALEFHVYNPLARKWRVFTTYPPVSVPIDFRTAALCTVEL------------------------------------------------------------------------------------------------------------------------------------------------------------------------------------------------------------------------------
>TaFBK51
MASPSSPSRRLAGSLILRPGAEGSLIPGLPDDVAAVILCLLTFPDQSRLRATSRAWRLLLSAATLLPLRRSLRLPSRHLVCLFPTDPSLASPILLDPAAPTAWWPLPPIPCSPQLYGLANFAAIAVGSHLYVLGGSHFDARSYPLGHPLPSAAAYRLDLALSRHRWERLPDMHIPRGSFACAAAPGGGVVVAGGGSRHPMLPSSGSRTSSTEWYDAATRTWNMATAMPRERAGCVGFVAHGAGGVGEDEFWVMGGYDRYTTVGGVVPNDLYCRDAMALGLWSGKWREIGDMWVEGERRRLGPVAAISAEDGKVTDVFMLDGDDIFRYDFASNGWSKEATLRRKIPETELCGFVSLNGELHVLKSAKLPAETLHPRRQLKKRLALEFQVYNPLARKWRVFTTYPPVSVPIDFRTAALCTVEL------------------------------------------------------------------------------------------------------------------------------------------------------------------------------------------------------------------------------
>TaFBK52
MFDGVDRCAVVAVKRMRLCAMEEEVEEGMEVDGEEEEEEGTGGWAWGAPGLGMAGQPGEQMAAAIVVADAVEPDFPVIYVNAAFEAATGYRAHEVLGRNCRFLQFRDPLAQRRHPLVDPMVVSEMRRCLSDGIEFQGELLNFRKNGAPLNNRLRLIPMHGDDGAFTHIIAIQLFSDANIDPSNISYPVYKPQSSHRLSFQDMNRTSHEHTPIVQCSEYCAIFNLSDEVLAYNILSRLSPRDVASVGSVCTRMHLLTKNDHLTKMVCQNAWGRDVTGRLEMSTKMLGWGRLARELTTLKAASWKKFTVGGRVEPSRCNFSACAVGNRLVLFGGEGVNMQPMSDTFVLNLEAPKPEWCRVKVSASPPGRWGHTLSWLNGSWLVVFGGCGQQGLLNDVFVLDLDAQTPAWREIASDGPPLPRSWHSSCTLDGSKLVVSGGCAESGVLLSDTFLLDLTKEKPTWKEIPTSWSSRLGHTFSVYGKTKIFMFGGLAKSGSLRLRSSDAYIMDFGEENPQWRQLATTGFPSVGPPPRLDHVTVSLPCGRIIIFGGSIAGLHSPAELFLLDPAEEKPTWRILNVPGQPPKFAWGHSTCVVGGTRILVLGGHTGEEWILNELHELCLSSRPDEDG-----------------
>TaFBK53
MFDGVDRGAVVAIKRMRLCAMEEEVEEGMEVDGEEEEERTGGWAWGAPGLGMAGQPGEQRAAAIVVADAVEPDFPVIYVNAAFEAATGYRAHEVLGRNCRFLQFRDPRAQRRHPLVDPMVVSEMRRCLSDGIEFQGELLNFRKNGAPLNNRLRLIPMHGDDGAFTHIIAIQLFSDANIDPSNISYPVYKPQSSHRLSIQDMNRTSHEHTPKVQCSEYCAIFNLSDEVLAHNILSRLSPRDVASVGSVCTRMHLLTKNDHLRKMVCQNAWGRDVTGRLEMSTKMLGWGRLARELTTLEAASWRKFTVGGRVEPSRCNFSACAVGNRLVLFGGEGVNMQPMSDTFVLNLEAPKPEWCRVKVSASPPGRWGHTLSWLNGSWLVVFGGYGQQGLLNDVFVLDLDAQTPAWREIASDGPPLPRSWHSSCTLDGSKLLVSGRGLLSDTFLLDLTKEKPTWKEIPTSWSSRLGHTLSVYGKTKIFMFGGLAKSGSLRLRSSDAYIMDVGEENPQWRQLATTGFPSVVPPPRLDHVTVSLPCGRIIIFGGSIAGLHSPAELFLLDPAEEKPTWRILNVPGQPPKFAWGHSTCVVGGTRILVLGGHTGEEWILNELHELCLSSRPDEDG-----------------------
>TaFBK54
MEWDSDSDGSGEEDEEEEEGEGVGPWGADGCRGGGGFSLAIEGVLGGACGLVVSDALEPDFPIIYVNRGFEDATGYHAEEVLGRNCRFLQCRGPFAQRRHPLVDAIVVTEIQRCLEEGTEFQGDLLNFRKDGSPFMTSLQLKPIYGDDETITHYMGIQFFNDCNVDLGPLPGSMAKEVVRSTWITPDNTLRPSPTGKGNFCSEYSHLFQLSDEVLCQKILSRLSPRDIASVNSVCKRLYHMTKNDHLWRMVCQNAWGNDATRALENVAGTKSLAWGRLARELTTLEAVTWKKLTIGGSVEPSRCNFSACAVGNRVVLFGGEGVNAQPMNDTFVLDLSASKPEWRHINVGLAPPGRWGHTLSCLNGSLLVLFGGCGGQGLLNDVFILDLDAKHPTWREIFGLTPPVPRSWHSSCTLDGSKLVVSGGCADSGVLLSDTHLLDVTMERPVWREIPAPWTPPSRLGHSLSVYDGRKILMFGGLAKSGPLRLRSGDVFTMDLSDAAPSWRCITGSGMPGACNPAGVGPPPRLDHVAVSLPGGRIMIFGGSVAGLHSASQLYLLDPTEEKPTWRILNVPGRPPRFAWGHSTCVMEGSKAIVLGGQTGEEWTLTEIHELSLASSLV------------------------
>TaFBK55
MEWDSDSDGSGEEDEEEEEEGVGPWGADGCRGGGGFSLAIEGVLGGACGLVVSDALEPDFPIIYVNRGFEDATGYHAEEVLGRNCRFLQCRGPFAQRRHPLVDAIVVTEIQRCLEEGTGFQGDLLNFRKDGSPFMTSLQLKPIYGDDETITHYMGIQFFNDCNVDLGPLPGSMAKEVVRSIWITPDNTLRPSPTGKGNFCSEYSHLFQLSDEVLCQKILSRLSPRDIASVNSVCKRLYHMTKNDHLWRMVCQNAWGNDATRALENVAGTKSLAWGRLARELTTLEAVTWKKLTIGGSVEPSRCNFSACAVGNRVVLFGGEGVNAQPMNDTFVLDLSASKPEWRHVNVGLAPPGRWGHTLSCLNGSLLVLFGGCGGQGLLNDVFILDLDAKHPTWREIFGLTPPVPRSWHSSCTLDGSKLVVSGGCADSGVLLSDTHLLDVTMERPVWREIPAPWTPPSRLGHSLSVYDGRKILMFGGLAKSGPLRLRSGDVFTMDLSDAVPSWRCITGSGMPGACNPAGVGPPPRLDHVAVSLPGGRIMIFGGSVAGLHSASQLYLLDPTEEKPTWRILNVPGRPPRFAWGHSTCVMEGSKAIVLGGQTGEEWTLTEIHELSLASSLV-------------------------
>TaFBK56
MEWDSDSDGSGEEDEEEEEGEEGAGPWGADGCRGGGGFSLAIEGVLGGACGLVVSDALEPDFPIIYVNRGFEDATGYHAEEVLGRNCRFLQCRGPFAQRRHPLVDAIVVTEIQRCLEEGTEFQGDLLNFRKDGSPFMTSLQLKPIYGDDETITHYMGIQFFNDCNVDLGPLPGSMAKEVVRSVWITPDNTLRPSPTGKGNFCSEYSHLFQLSDEVLCQKILSRLSPRDIASVNSVCKRLYHMTKNDHLWRMVCQNAWGNDATRALENVAGTKSLAWGRLARELTTLEAVTWKKLTIGGSVEPSRCNFSACAVGNRVVLFGGEGVNAQPMNDTFVLDLSASKPEWRHVNVGLAPPGRWGHTLSCLNGSLLVLFGGCGGQGLLNDVFILDLDAKHPTWREIFGLTPPVPRSWHSSCTLDGSKLVVSGGCADSGVLLSDTHLLDVTMERPVWREIPAPWTPPSRLGHSLSVYDGRKILMFGGLAKSGPLRLRSGDVFTMDLSDAAPSWRCITGSGMPGACNPAGVGPPPRLDHVAVSLPGGRIMIFGGSVAGLHSASQLYLLDPTEEKPTWRILNVPGRPPRFAWGHSTCVMEGSKAIVLGGQTGEEWTLTEIHELSLASSLV-----------------------
>TaFBK57
MPPGGGGEHGCTGQHHPLATGRRDEGASSYPMPPPPLIVPVASEKKKKKKQEQEQEQEHEKHPAGSLPEGPLVEILSRVPYKSLCRFKCVSKPWLALCSDPDIRKRSPKTMVDFFLRNYGIGPCFINLSGRGQPLVDPSLSFLRESFTLLIPQQCCGGLVLCKYWESRYVEEYEYNLVVCNPATKKWAELPPNPIQLQDEDEDEVEEYLCFDPAVPSSFVVLTHTWDFTEVAIYSSDTGRWTTVESGWTDEAPVGLPVFLNGTLHLMTPEYAIVTVDTEGKVWGQIDIPGNMRDSSDYPFIGQSQGRLYAWCINDNIDVCQLSVWALEDYGGAKWALKDTVNISELFGRNCCKYVEPLAIHPDCDLIFLADRRGKAISYDMDSKKVHVIGTYKTFVGAVPYVPCFAEWPSDGH
>TaFBK58
MPPGGGGEHGCTGQHHPLATGRRDEGASSYPMPPPPLIVPVASEKKKKKQEQEQEQEHEKHPAGSLPEGPLVEILSRVPYKSLCRFKCVSKPWLALCSDPDIRKRSPKTMVDFFLRNYGIGPCFINLSGRGQPLVDPSLSFLRESFTLLIPQQCCGGLVLCKYWESRYVEEYEYNLVVCNPATKKWAELPPNPIQLQDEDEDEVEEYLCFDPAVPSSFVVLTHTWDFTEVAIYSSDTGRWTTVESGWTDEAPVGLPVFLNGTLHLMTPEYAIVTVDTEGKVWGQIDIPGNMRDSSDYPFIGQSQGRLYAWCINDNIDVCQLSVWALEDYGGAKWALKDTVNISELFGRNCCKYVEPLAIHPDCDLIFLADRRGKAISYDMDSKKVHVIGTYKTFVGAVPYVPCFAEWPSDGH
>TaFBK59
MGNKEEEEEGEEQEQEQEEGEEEEEHDDDDDDDDEEEEEEEEEEQAIEGLPNDLFREILSKVPYRSLCRLKCVSTAWFILCYDPAVLKRSPQTLSGFFGLSGSGNNSFINLSGKGQPLVDPSLCFLCDHDYVCLLDCCAGILLCQGWNQATKRSEYVVCNPATEEIWAAVSVPHTQEKGAPRHYTFCLCFDPAVPHRFAVFIFIPGFYDISMVEVYTSDTRKWTSMPSGWGEWIRVFGGEGYVFLNDTLHFIAYDSEEDTFDSDGVTTRSIVTIDTSGNTWRKIPQPPKVDFTFIGQSLGCLYGMQIDHGNGCLLSVWALENYASGQWTLKHTASILELLERPCLEHGEHYTLVAIHPEQNLIFLSGGVESEQTLMSYDMDTQKLHSICTLGNYGIVNLQPYVPCFAERPSDAQ
>TaFBK60
MTRTPLRPPDFLPDIPLFSPSPHLLLLRLLASPHPPPATMAGSDDDEAAAAPIHCLPPDALRNVLLRLPLRDAVACRPVSRLFRETLTGPFLALLPALRLLLLRHPRPEGGGCLHAFDPDRRCWLRLPFTSFLPHQAFSPVASSASLLYLWIETGHSPSPSPAPLPSSSSSSSSSSPAAAHPPKALAVCNPLAGTYRLLPPLGSAWARHGTVLAGPGGIVLVLTELAALSYSPSEGSGKWMKHPLSLPSKPRSPILAAGARAVFALCDVGTPWRSQWKLFSCPLARLTGGWAPVERASWGDVFEILKRPRLLAGAGGRRVLMIGGLRSSFALDAPCSTVLILRLDLATMEWDEAGRMPPNMYRCFTGLCEAAAQGSAMPAPVAGGNNKVKVFGGDGKVWFGGKRVRGKLAMWEEDDVGSSGGKWDWVDGVPGYGDGVYRGFVFDGGFTAMP
>TaFBK61
MRNDENAPPPPGFPSRYTTLVPSPSPISSSSSASHPPAAMAGSDDDEAAAAPIHCLPPDALRNVLLRLPLRDAVACRPVSRLFRETLTGPFLALLPALRLLLLRHPRPEGGGCLHAFDPDRRCWLRLPFTAFLPHQAFSPVASSASLLYLWIETSPAPLPSSSSSSSSSSPAAAHPPKALAVCNPLAGTYRLLPPLGSAWARHGTVLAGPGGVVLVLTELAALSYSPSEGSGKWMKHPLSLPSKPRSPILAAGARAVFALCDVGTPWRSQWKLFSCPLARLTGGWAPVERASWGDVFEILKRPRLLAGAGGRRVLMIGGLRSSFALDAPCSTVLILRLDLATMEWDEAGRMPPNMYRCFTGLCEAAAQGSAMPAPVAGGNNKVKVFGGDGKVWFGGKRVRGKLAMWEEDDVGSSGGKWDWVDGVPGYGDGVYRGFVFDGGFTAMP
>TaFBK62
MAEVSRRAASSLPEELLVEILARVPYRSLCRFRPSPASSALDDLREDSLCHALDDNLRERYVSSIFRPLVDPSLPFLRVRGGGYTHGFILVDCCGGLLLCACFTSPTQSRRQVDYLVCNPATEKWSVLPRTEGLHSGNLLRLGHDPADPSRFTVFVLLRHHGNDDQLTGVEIYSSQTRRWTSKQSGWPQETSVGFYEAADSVFLDGTLHLPTDGFSSLSAPKVVTVDMDGKTWQEIPLPGMHRPVSKALARCED
>TaFBK63
MGEVAALRQLVGQVQELWDLYGAVHSHAHGPIPRWYLLDFEHGSVKDDYCGERTGYNSELLKIMEANQSPPRKRPRRDRNREKASFLNSAEAMKLDIWSEFPEDLFETVIARLPVAAIFRFRSVCRKWCSLVVSDNFSQQYSEVPQGMPWFYTITHENGNNNVAMYDPSLNKWHHPSVPLAPANIVMPVASAGGLVCLLDLSHRNFYICNPLTQSLKEIPPRSVQAWSRVSVGMVLNGRTSNEGYKVMWLRNDGNHEVYDSVQNMWSQPGEFPPSIKLPLALNFRSQPVAVGSTLYFMCSEPEGVLSYDGKIMLVGLLCKNAATCVCIWELQKMTLLWKEVDRMPNIWCLEFYGKHMRMTCLGNSGLLMLSLKAKRMNRLVMYNLVSKEWQKVPDCMLPCSRKKQWIACGTAFGPCPSASP
>TaFBK64
MGEVAALRQLVGQVQELWDLYGAVHSHAHGPIPRWYLLDFEHGSVKDDYCGERTGYNSELLKIMEANQSPPRKRPRRDRNREKASFLNSAEAMKLDIWSEFPEDLFETVIARLPVAAIFRFRSVCRKWCSLVVSDNFSQQYSEVPQGMPWFYTITHENGNNNVAMYDPSLNKWHHPSVPLAPANIVMPVASAGGLVCLLDLSHRNFYICNPLTQSLKEIPPRSVQAWSRVSVGMVLNGRTSNEGYKVMWLRNDGNHEVYDSVQNMWSQPGEFPPSIKLPLALNFRSQPVAVGSTLYFMCSEPEGVLSYDVSTGIWIHFIIPLPLHLTDHTLAEFQGKIMLVGLLCKNAATCVCIWELQKMTLLWKEVDRMPNIWCLEFYGKHMRMTCLGNSGLLMLSLKAKRMNRLVMYNLVSKEWQKVPDCMLPCSRKKQWIACGTAFGPCPSASP
>TaFBK65
MEDDSSWEALPIERIRIPAFNFRVISEASNGENELPVSLDAAVPDDILEKIFTFLPIASMIRSTAVCKRWHDIIYSSRYLWTHMLPQRPWYFMFTCNETASGYAYDPILHKWYDLELQGIDKSSCFVSSSCGLVCFMDNDNRNIISVSNPITKDWKRLLEPPGAKFPDYSTVALKVDQVTHNYTVTLAKSKQVPEDYVQWEFSLYKYDSWSSSWVTAVKEVFIGWRGGDDSVICGGVLYCLIQSTGVLGNVEPRHRLIMYDLVAGPSETSLTQSSIPVPCSLTCGRLLNLREKLVMVGGIAKPNRPDIIKGIGIWELDKTQWQEVSRMPHKFFQGFGELDDVFCSGGADDLVYIQSYGATALLGFDMKQRQWKWSAKCPVSKKFPLQLFTGFCFEPRLDITT
>TaFBK66
MGEVAALRQLVGQVQELWDLYGAVHAHAHGPIPRWYLLDFEHGSVKDDYCGERTGYNSELLKIMEANQSPPRKRPRRDRNREKASFLNSAEAMKLDIWSEFPEDLFETVIARLPVAAIFRFRSVCRKWCSLVGSDNFSQQYSEVPQGMPWFYTITHENGNNNVAMYDPSLNKWHHPSVPLAPANIVMPVASAGGLVCLLDLSHRNFYICNPLTQSLKEIPPRSVQAWSRVSVGMVLNGRSSNEGYKVMWLRNDGNHEVYDSVQNMWSQPGEFPPSIKLPLALNFRSQPVAVGSTLYFMCSEPEGVLSYDGKIMLVGLLCKNAATCVCIWELQKMTLLWKEVDRMPNIWCLEFYGKHMRMTCLGNSGLLMLSLKAKRMNRLVMYNLVSKEWQKVPDCMLPCSRKKQWIACGTAFGPCPSASP
>TaFBK67
MSAMDRLPMELLAEILRRLPPRGIATCRAVRKGWRAAVDSNGLMLAVEHRVPHHVGGIIINFSYEDRPYFFPCGAGPTGIGLNATALDFMIPPEVETGRGIVLDHRNGLLLYEGEYALYVCNPATRRWAELPPLPSYRPGAYYLLFDPTESLHYSVFFFPEPNKHDQSMEWPPSSYMVKVYCSRSGQWDDMTFVREGGATTVAMWADRINERKRHAVYWRGAFYLHCPTGFIIRFSLEKKTSVVIRSPEVAVMPNITVCEPEMHLGKSKHGVYCTTIYGSQLQAWVLLEESKPCLVHEWELKCHFGLIPSFKRCYTRAQGLGDGEDNELGDGEDNEFGDGEDNEWDSSGESHADDSGEEEEAEELDEDMEQHIIFNNGIRFIGYHPNKEIAFLVTRSLYGFAYYLGTSKLRYLGSLYPDGCSNPQYLALHKSFIYTPCMDDVLPTCNGP
>TaFBK68
MSGRMELSAQMSMAPPTNGGKRRCSRPGLGDIHEDMLERVLARLPPASFFRLRAVCREWRAVAACATFLDACARVPPRDPWFIMLPERPRPVVAFDAAGRSWNACRAPTGSMPVAASGGLVLYSVLATGALCVSNPLTGATRALPTPPQGQSQGVPQLHAIAMYGSPYRVALFTGELPDLSMAVFDSSEGSWEEPVPLARRSGTSSPDAPPHGGDDTVYFLSKSGDVVATNMKRSSLKQYSSAVVPSECGAVVYFLSHSGTVLACDTASRTFAELPRILPVHFEYSIDVVACNGASYAVVLSEYLDTASLRVWQFAEGAWRQVAAMPPGMAHGFYGKKADINCVGHGDRVMVCVSSGEVNGCFMCDVRSNQWEELPKCINGDGEIIDFLAAFSFEPRVEINV
>TaFBK69
MDLPDELVVDILGRLRPRDVAVCRCVRKDWRTAVDLHGLLLLPVGPVRGLFVNYIYKWRNGFFSRVAPAQGSPSIDGGLRFLPGRPTNYRGVLDHSNGLLLYENALEMHVCNPATRRWAALPPPRVPPICLRQPLYRRRMYLLFDPTRTLHYDVLFLPDAPKKPNYVGTTLAEDQPGSSSSETHYEHEYNTTSSMEWPPYLYPVQVYSSSTGQWVDRIFVREGNVTGTMVDVWSDPTPPTSGFDAIRRHGVHWRGALYVHCRGDFVMRLSLVEEIYQVIKTPRLHVAEYSEEDDDAKTFGYLGKSNNGVYYTAIRGYQFQVWILREASGLHQAPEWEVKHQANLKLAFVRHYNKHKIGENSATWVLNPRDKVSEDREEHEWDSSDDSEDSVADMEEEEINNLEGYKKHYHYYGLDLLGYHPHKEIALLGNSFKGFAYYLDNSKLEYLGSLFPRFSLDIRPRAPMFESFIYTPCMDDLLPAHNDI
>TaFBK70
MEDLTQRLPHDVLADVLRHLQTTAPCSLAACRCVCKAWCAVVDAHRLLTDLLPHSLTSIFLHFDDLFGRMLPKALSLAMSSTTIAPFDYLDTHNAECVKIVQHCNGLLLLADVEWEEDWWVLNPATRQWAHLTTSPPMRTPGMEDSYFDQENGMDYHDKYLVFDPTVSPHYEVFLVKRIPSRPDTLRFVECHVKQREWPPSTYVLLVFSSRTKQWDERPFVREGKAAGTIGDLLEDDPPDHCYATYWREALYFHQHDFILRYVVTHILDNASLVMFRCSDFLTLTSTVVYLL
>TaFBK71
MQHSRFSSMEAEEEGILEKKTNWRLGNHPGAGATAASLLTDDLILEILSHLPARSLHRFKCVSMSWRDLIADPANRNKLPQTLAGFIYTTISNNARHLHFAAVSGDGASSFDPCLPCMRPTKYKDMALMDACNGLLLYRGCCKNKVNPLSWAEHDCRFVVCNPVTRRWVELPPLPKPQAPASRHSTTSGLAFDPAVSSYFHVLCFEQAYFGTCITRVNIYSSRTGDWCQRDSGMVEKVALFFLSKCVFVGGMMYVIGSLDRMNVEYALLGVDMEGKVWTTIRVPYSRRLGTIGSSQGCLHYAIPPADDNNKILFSESAIWWLKDRHSKELVLKHTTSINKLMSMTGQRYKVVGMHPDCDTIFLVSYEHDTLVSYDMRHQKVGRILNLEKDHAQWFLPYVPLFSGSLAVADGQ
>TaFBK72
MEEEEISGKEFLRPDNSLSLAEAEAAAAASRLTDDLIVEILSRLPFRSVCRFKCVSKTWRDLIAHPAHRKKLPQTLAGVLYTNITGAGGYRYHLAGLSAEADGLDLDPSLTFLSHTEYRDFGLVRACNGLLLCSYEPEEGTVRFVVCNPATQRWTELPPRPRPNTCRYYQQFHLAFDPAVPSHFHVFDFERADNLGITGVSIYSSRTGAWSQSDTGLVEDVVMVGQSVLVGGMLHAVGNLLVGADSNNWEDKTVLVAVDMEGKEWKTISVPCGRDYGIVGWSQGCLHYAAISPAPLTVGVDDDEGSLNMAEEVAIWRLEDYDKQQRALKHSFRIDKVLNLNEVDYRLVGFHPDHDTFFFVSKGIWEGEKASLVSWDMRRRQLSCVLHLEKSSVAPYLPYVPLFSSEPLADADGH
>TaFBK73
MAAERLADDLLVEILARVPARSVCRFKCVSKDWLSLIDHPDHHRKLPQTLAGFFYARSDNRELPLETEVRFAGVSGNRCPPVDTSFAFLPSHRRVDLLDCCNGLLLCRWYGVSALGDEFCYIVCNPATKEWVSLPDRSHENKVGIERLGFDPTMSSHFYVFVLLENVNFNAYLAEVEVYSSETKRWVYKEIGWNKRIVLPAEQPSAVFLNGCLHFYSFDHETYNCLAVVDTKGETWMPFGVPGGLVDGFVQQSQGYLHYANFQNDGHSDVVRQVVYVLEDYDSQEWIMKHNIEEMSYIFGGINSLLNGDFIWIAIHPECNLVFFNVGRDTTLICYNMDRRQVVCINVCLNLVLIFSHCCMHGFKF
>TaFBK74
MAAERLADDLLIEILSRIPVRSVCRLKCVFKDWLSLIDHPDHRRKLPQTLAGFFYTRSDNPEFPLETEVRFTSVLGKNCPPIDTLFAFLPSHRRIDLLDCCNGLLLSRWYAVSAPGDEFCYIVCHPAMKEWVSLPDRSHENKVGIERLGFDLTVSSHFYVFVLLEDVNFNDDLAEVEVYSPETRRWIYKEIDYPAGSTILLSLPFFGQSTAVQKVTLFYRCGGHGGGNIDELPYPRSFE
>AtFBK1
MELIPDLPETVAYECLLRSSYKQFPLMASVCKLWQREISLSDFFRHRKASGHSQELVVLSQARVDPVKELVSGNKTIPTPVYRISVLELGTGLRSELPPVPGHSNGLPLFCRLVSVGSDLVVLCGLDPVTWRTSDSVFVFSFLTSTWRVGKSMPGGPRSFFACASDSQRNVFVAGGHDEDKNAMMSALVYDVAEDRWAFLPDMGRERDECTAIFHAGKFHVIGGYSTEEQGQFSKTAESFDVTTWRWSPQGEEFLSSEMTMWPPICAAGENGDLYACCRRDLMMMKDDTWYKVGNLPADVCNVSYVAIRRSGNLVVIGSARYGEPSVGYNWDMSNSRWLKLETHDKYEGHVQAGCFLEI
>AtFBK2
MDLSISCLFLPSPLFLARILSFSLTRDFGVLKQVREGDQKIHLQSLEYDSVHSIIPGLPDDLALRCIAKLSHGYHGVLECVSRGWRDLVRGADYSCYKARNGWSGSWLFVLTERSKNQWVAYDPEADRWHPLPRTRAVQDGWHHSGFACVCVSNCLLVIGGCYAPSVSSFPHQKPVVTKDVMRFDPFKKQWKMVASMRTPRTHFACTSVSGKVYVAGGRNLTHSRGIPSAEVYDPVADRWEELPAMPRPQMDCSGLSYRGCFHVLSDQVGFAEQNSSEVFNPRDMTWSTVEDVWPFSRAMQFAVQVMKNDRVYTIVDWGESLIKTRDTDEGEWYNVGSVPSVVLPNHPRELEAFGYGFAALRNELYVIGGKVLKWEESGAGRFDIVRLPVVRVCNPLDRPLNWRETKPMCIPAGGSIIGCVSLEESSPP
>AtFBK3
MKKNKVPTELIFSLPNDLLVNILARVSRLDYPILSLVSKRFSSVLTLPELYQTRSLVGLTENCLYVCLLSSRADRIPSWFKLCRRPILASDTRKSSGYVLATIPIPHSPPLHRSSLVAVGSNIYNIGGSISQSQSSSVSILDCWSHTWLEGPSMQVEREYPSASLLDGKIYVTGGCRLTFHGCGDQTDNVVVDGKLHSCGGYKGVAYNPNDGRWDSLGSEMNLGLKWSSSCVIENVIYYYYHNENIKWYDTKVRSWRTLNGLKTLPRFARYANVRLADYGGKMALFWDKFTGCGNQNRMIWCAIIALERRNNEEIWGNVEWSDAVLPHQVPMAYVCEYVVAVNV
>AtFBK4
MGSVMSLSCSKRKATSQDVECSSESRKRRKISSENDEEECCRLIPSLPDELSIQILARLPRICYSSVRLVSRRWRSAVSTSEVYSLRKELGRTEEWLYVLTKGHEDKLLWYALDPVSTKWQRLPPMPVVVYEEESRKSLSGLWNMITPSFNVGAIVRSFLGRRDSSEQMPFCGCAIGAVDGGLYVIGGLSRSKTVSCVWRFDPILNSWSEVSSMLASRAYSKTGVLNKKLYVVGGVDRGRGGLSPLQSAEVYDPSTDAWSEVPSMPFSKAQVLPNAFLADLLKPIATGMTCYNGRLCVPQSLYSWPFFVDVGGEVYDPETNLWVEMPSGMGEGWPARQAGTKLSVVVDGELYAFDPSSSMENGKIKVYDQKEDTWKVVIGEVPVYDLTDSESPYLLAGFHGKLHFITRDPNHNVTVLRADVPNIPVSSSSSSSSSVSIPHLKTNAPNKSDTVTWKLIATKDFGAAELVSCQVIDI
>AtFBK5
MFEGRPRDSCLVSTLFTMPSHKETKWSFLVSGKRSFLNNDESDLHFKKMYKLTTDSSEGEDNGSSSDSGTLIPGMNRDDSLSCLIRCSRADYCSIASVNRSLRSLIRSGEIYRLRRLQGTLEHWVYFSCHLNEWEAFDPRSKRWMHLPSMPQNECFRYADKESLAVGTDLLVFGWEVSSYVIYRYSLLTNSWSTAKSMNMPRCLFGSASYGEIAVLAGGCDSSGRILDTAELYNYEDQTWLVLPGMNKRRKMCSGVFMDGKFYVIGGIGVGEENEPKVLTCGEEFDLKTRKWTEIPEMSPPRSNQGNGMSAAAMAPPLVAVVNDQLYAADHAGMAVRRYDKEKRVWNKVGNLPEQAGSMNGWGLAFRACGDRIIVIGGPKAPGEGFIELNSWVPSVTTPEWHLLGKKQSVNFVYNCAVMSC
>AtFBK6
MVVESSSSPIIPGLTDDVAELCVSKIPRSSFQITSQVCRRWRSFLRSQHFAAVRKLTGTVEEFLCVLMESECGRDVYWEVFDASGNKLGQIPPVPGPLKRGFGVAVLDGGKIVFFGGYTEVEGSGINSTTVSASADVYEFDPANNSWRKLAGMNIPRYNFAFAEVNGLLYVIRGYSTDTYSLSNAEVYNPKTNQWSLMHCPNRPVWRGFAFAFSSKLYAVGNGSRFIDIYDPKTQTWEELNSEQSVSVYSYTVVRNKVYFMDRNMPGRLGVFDPEENSWSSVFVPPREGGFWVRLGVWNNKVLLFSRVCGHETLMYDLDKEKGSKWRVCDQIKPSASQLASVLINF
>AtFBK7
MQRVRVSSQRAVVHKLGDSQMTLSPKFRVAASIQSTLFDRSSELELSLRGEPLIPGLPDDVALNCLLRVPVQSHVSSKSVCKRWHLLFGTKETFFAKRKEFGFKDPWLFVVGFSRCTGKIQWKVLDLRNLTWHEIPAMPCRDKVCPHGFRSVSMPREGTMFVCGGMVSDSDCPLDLVLKYDMVKNHWTVTNKMITARSFFASGVIDGMIYAAGGNAADLYELDCAEVLNPLDGNWRPVSNMVAHMASYDTAVLNGKLLVTEGWLWPFFVSPRGQVYDPRTDQWETMSMGLREGWTGTSVVIYDRLFIVSELERMKMKVYDPVTDSWETINGPELPEQICRPFAVNCYGNRVYVVGRNLHLAVGNIWQSENKFAVRWEVVESPERYADITPSNSQILFA
>AtFBK8
MEKKLKRRESMSTTAAESPPAKRRRTVTGNENSALIEGLPDHISEICLSLVHRPSLLSAVCTRWRRLLYSPEFPSFPSLYALFVDSTSDTGRVNPSVRFMCFNPVSSKWYPLPPPPPDPPLHRILYRHPSFISFNLPIQCVSAAGKLILIAGSNQQLSPAISHPLIFDPISSSWSSGPRIGSPRRWCATGACDGAIYIASGISSQFSSTVAKSVEKLDLTEQNRNNHRFNWEKLRDMRDLRFSREAIDAVGYRRKLLMVNVKGDAVKEGAIYDVVKDDWEPMPEEMLVGWRGPVAAMEEEILYSVDERRGTVRKYDDEKREWREVVVVEGGEEMLKGATQVTADSGKLCVVTGDGKIVVVDVAAEPAKIWNVEIPDGLEPVSVHVLPRMSQPNFC
>AtFBK9
MAAESTRNSSPPSTSQSSSPIINLPDDHLLTILLLLPVDSILSFSMTCKRYKSLACSDSLWEALCEREWGPTSVDALKLSSLRDGFSWMLMFQRVYKMDSVCCHKISDPDDDDEESSSFPIPRASHSLNFVNDHLVLFGGGCQGGRHLDDTWTSYVDKSNQSILKWKKVKSGTPSGRFGHTCIVIGEYLLLFGGINDRGERLNDTWIGQVFCHEGLSWKLLNVGSLQRPRPPPRGAHSACCIAEKKMVVHGGIGLNGVRLGDTWILELSEDFSSGTWHMVESPQLPPPRSGHTLTCIRENQVVLFGGRGLGYDVLDDVWILDIQEPCEEKWIQIFYDFQDVPEYASLPRVGHSATLVLGGRILIYGGEDSYRHRKDDFWVLDVKTIPSSGLKPQGLSLNGSSVWKKLDRISYGPKSRSFHRACADCSGRFLYVFGGMVDGLLQPAASSGLRFDGELFMVELVLGFSDLDHQQRPGKSM
>AtFBK10
MDLSSQRQSPNGSRGFRLQAPLVDSVSCYCRVDSGLKTVVEARKFVPGSKLCIQPDINPNAHRRKNSKRERTRIQPPLLPGLPDDLAVACLIRVPRAEHRKLRLVCKRWYRLASGNFFYSQRKLLGMSEEWVYVFKRDRDGKISWNTFDPISQLWQPLPPVPREYSEAVGFGCAVLSGCHLYLFGGKDPLRGSMRRVIFYNARTNKWHRAPDMLRKRHFFGCCVINNCLYVAGGECEGIQRTLRSAEVYDPNKNRWSFIADMSTAMVPLIGVVYDKKWFLKGLGSHQLVMSEAYDPEVNSWSPVSDGMVAGWRNPCTSLNGRLYGLDCRDGCKLRVFDESTDSWNKFMDSKAHLGNSKSLEAAALVPLHNKLCIIRNNMSMSLVDVSNPDKNNPRLWENIAVKGQSKSILSNIWSSIAGRALKSHIVHCQVLQA
>AtFBK11
MSDDEEPPLKKNKLPVEEPTLIPSLPEELILSILARVSRLSYRSLSLVCKRFHSLLTSGEIYRFRSLSGYTENCLYVCLRFSHTGRSHRWFMLREKNKSSGYVLAPIPISHSPSLHASSIVAVGSKIYKIGGVMDGSSVSILDCWSHRWLEAPSMQMERDRPSANLIDGKIYVTGGCHRGSYNPSKWMEVFDLKTETWEPVLCRSDRLTFESYHERTNNLLVDGKLYIFWADKGVVYNPKDDTWDSLEVPEMDMCLTLFYCCVIENVLYDFFYEELDIKWYDTKARTWRSLLNGMRELHKFVRHASVTLADYGGKMVMFWDKFVASGDGLGFHKTMMWCAMIALERSDSGEIWGKVEWFGPVLPNQIPLEYAFEYVGSVKV
>AtFBK12
MNGEKPLRERKKKMPYPSPVTEEPISIMSLPYDLLLNCFSLVSRLYYPTLSLVSKTFRSIITSRELYEIRSRLNRTDKCLYLCFPYDMNTHWFTLCREPNRNVAENSSGYLLVQVPSPNGLLPVHSSSVIAVGSNIYKIGGTKSYRHKLWKRTRYSSSVSVLDCRSHRWRQAPGMRVARGCSSTVCEVDGKIYIAGGCKEDIGSLYWIEVFDPKTQTWGTLKNPCIEYQHDIGYRCEVKSLGLDGKIYMFGSEFVVYNFEEDRWKCIGRDKYNLYHAVDPMSRINSSSCVVDNVLFILDKGTRVFKWYDFKVSLWKELNGVEGLPDLSDRGYVKMVDLGGKIAVLWQECLTNKKIKRIWCAEISLERRDRDEIWGKVEWFDIVLSVHSSFSLLCADTISVVV
>AtFBK13
MQAFALSGKKRIVNHGMCFSKGNLDLGSRLSENFMDDPLIPGLPDDVAKQCLALVPRARFPSMGSVCKKWRFVVQSKEFITVRRLAGMLEEWLYVLTMNAGGKDNRWEVMDCLGQKLSSLPPMPGPAKTGFKVVVVDGKLLVIAGCCMINGSLVASADVYQYDTCLNSWSRLADLEVARYDFACAEVNGHVYVVGGHGVDGESLSSAEVYDPETCTWTFIESLRRPRWGCFASAFNGKLYVMGGRSNFTIGNSKLLDVYNTQCGSWHGSKNGLTMVTAHVEVGKKLFCIDWKNHRKMSVFNAEDETWEVVALPLSGSSRAGFQFGKLSGKLLLFSSQEETGQCTLLYDPDASPGTQWKTSEIKLSGSCVCSVTITA
>AtFBK14
MAREHAIGEATGKRKKRGRVEEAEEYCNDGIEEQVEDEKLPLEVGMFYYPMTPPSFIVSDALEPDFPLIYVNRVFEVFTGYRADEVLGRNCRFLQYRDPRAQRRHPLVDPVVVSEIRRCLEEGIEFQGELLNFRKDGTPLVNRLRLAPIRDDDGTITHVIGIQVFSETTIDLDRVSYPVFKHKQQLDQTSECLFPSGSPRFKEHHEDFCGILQLSDEVLAHNILSRLTPRDVASIGSACRRLRQLTKNESVRKMVCQNAWGKEITGTLEIMTKKLRWGRLARELTTLEAVCWRKFTVGGIVQPSRCNFSACAVGNRLVLFGGEGVNMQPLDDTFVLNLDAECPEWQRVRVTSSPPGRWGHTLSCLNGSWLVVFGGCGRQGLLNDVFVLDLDAKHPTWKEVAGGTPPLPRSWHSSCTIEGSKLVVSGGCTDAGVLLSDTFLLDLTTDKPTWKEIPTSWAPPSRLGHSLSVFGRTKILMFGGLANSGHLKLRSGEAYTIDLEDEEPRWRELECSAFPGVVVPPPRLDHVAVSMPCGRVIIFGGSIAGLHSPSQLFLIDPAEEKPSWRILNVPGKPPKLAWGHSTCVVGGTRVLVLGGHTGEEWILNELHELCLASRQDSDL
>AtFBK15
MLEAPSYLVSRDLPSSCEEESKWIYNAHCVLQLSLRKRLLDDTDVEGSSAKKMLRVDHGSRGESDKITDSLQLAKTYQSSNQSQQGGGGDQQSSPVTRLDQNALLNCLAHCSLSDFGSIASTNRTFRSLIKDSELYRLRRAKGIVEHWIYFSCRLLEWEAYDPNGDRWLRVPKMTFNECFMCSDKESLAVGTELLVFGKEIMSHVIYRYSILTNTWTSGMQMNVPRCLFGSASLGEIAVIAGGCDPRGRILSSAELYNSETGEWTVIPSMNKARKMCSSVFMDGNFYCIGGIGEGNSKMLLCGEVYDLKKKTWTLIPNMLPERSSGGGGDQAKEIAAATAASEAPPLVAVVKDELYAANYAQQEVKKYDKRLNVWNKVGNLPERASSMNGWGMAFRACGDQLVVVGGPRAIGGGFIEINACVPSEGTQLHWRVLASKPSGNFVYNCAVMGC
>AtFBK16
MESSPVNCLPPDSLHQIFSSLPIRDIMICRSVCKFFNQLLTSQCFIEIISTRPPLNLLALRPPHHHHSHRHSGNGHATNIRPYIHVYDPEQNQWFRFNLDFLPFRSPQPVASSSGLIYLWGDSIDLAESSKSLVACNPLTRQFKVLPQLGSAWSRHGTVLVDSVNRVMVLTELAALYYSGTVVANQWLKFSSNLPSKPRSPVLMSSSVFALCDVGSPWRSQWKLFSCKLTNLTITHTNWVCLEKHEWGDIFDIIKRPRLLRGNGDSKLLMIGGLKSTFSLNPACSTILILRLDLESLEWEEAGRMPLEMYRGFQESSKFKVFGGGDRVYFSAKRMGKLAMWDCWQGWRWIEGVPGYADGLCRGFVFDAKLTLMP
>AtFBK17
MELIPNLPDDVARECLLRSSYQQFPVIASVCRAWNREVSLSQFLHQRKASRHSQELLILSQARVDPAGSGKIIATPEYRISVLESGSGLWTELPPIPGQTKGLPLFCRLVSVGSDLIVLGGLDPITWQAHDSVFVFSFLTSKWRVGATMPGVRRSFFGCASDSDRTVLVAGGHNEEKCALTSAMVYDVSEDKWTFLPDMARERDECKAVFHAGRFHVIGGYATEEQGQFSKTAESFDVSTWEWGPLTEDFLDDTGDTVSPPTCVAGGDLYACWGGDVMMFLNDKWQKVGQIPADVYNVTYVAVRPGMLIVIGNGKALAGYGEATVGYICDLSSSRWVKLETHGGHVQAGCFLEV
>AtFBK18
MQNQMEWDSDSDLSGGDEVAEDGWFGGDNGAIPFPVGSLPGTAPCGFVVSDALEPDNPIIYVNTVFEIVTGYRAEEVIGPFTKRRHPMVDSTIVAKMRQCLENGIEFQGELLNFRKDGSPLMNKLRLVPIREEDEITHFIGVLLFTDAKIDLGPSPDLSAKEIPRISRSFTSALPIGERNVSRGLCGIFELSDEVIAIKILSQLTPGDIASVGCVCRRLNELTKNDDVWRMVCQNTWGTEATRVLESVPGAKRIGWVRLAREFTTHEATAWRKFSVGGTVEPSRCNFSACAVGNRIVIFGGEGVNMQPMNDTFVLDLGSSSPEWKSVLVSSPPPGRWGHTLSCVNGSRLVVFGGYGSHGLLNDVFLLDLDADPPSWREVSGLAPPIPRSWHSSCTLDGTKLIVSGGCADSGALLSDTFLLDLSMDIPAWREIPVPWTPPSRLGHTLTVYGDRKILMFGGLAKNGTLRFRSNDVYTMDLSEDEPSWRPVIGYGSSLPGGMAAPPPRLDHVAISLPGGRILIFGGSVAGLDSASQLYLLDPNEEKPAWRILNVQGGPPRFAWGHTTCVVGGTRLVVLGGQTGEEWMLNEAHELLLATSTTAST
>AtFBK19
MSSSPEKKRRKKLSPESNSLPNDLIVTILARLSQSYYPKLSLVSKTFRAILASPELYQTRILLSRTETFLYVCLSFPGEPNPGWFTLYRKPNQTLTTKKKKNSVHLLAPILNSPPVEFPSLIAVGSYLYAFRAAIEEGTSDSLNCVEVYNTDTQTWIPVPPNKRIFKLQHMKGMLYMKVSKLLSFVAQDAEELAPLFPKLRSLLSTEVVAFKPKVSEGYEVLGFSVNTDLGRGSFCMIEEITYHYDPSVKFRWRRRQGGVWRSLVGLEGLPKFARYSSVKLADCGGKLVVLWHKYVPASGYEEKMVWCAEISLEKRSKKEIWGKIEWFDAVLRVPKYYQFVGAKSATV
>AtFBK20
MVLISETSDDGSTGGDHQIKKPKKEEDRNKKLKEKVQVSLPIPEELILRCFLLVRRCHHPSLSLVCRSFHSLMSKLYDDRLRLGYTENVLYAYVGFPPVENPSWYILHRKPYRNLPNTISLKLCKIDSLPPMPWGSTVVTIGSDIYVIGGRVGEKLLEDVGVGYNKPISGGRRGETSIRGGHAGERRISDVTHINCRFHEYRSLPSMKMARCRAAAGVIDGKIYVIGGRKSWSSVPGPYPEAFGRGEFLTYAVMKEKIYCLDLTRNIHIYDPKESKWESWTHGPLSASWNDSSCVVDNLLFCINTSVYFLGWPIKIYDPEKKTWFYLQGLQGFPANGLFVDGYKMANFGGKLVILSADVHRLRRYDCRKREIWCIEIAWERKEDGTFWGKVESVAVVLTPAKTTSVDICGTVTV
>AtFBK21
MAATTSSGDEPPETKSPAQLIPLLSEDVALSCLARVPRCHYPILSLVSKTFRSLPTSPLLYATRALVGATENILYVAIRIPPESGACWFTLLHRTLSNSTNSKMLVPIPSCPSPSLVGSAYVVVDSEIYVIGGSIRDVPSSSVWVLDCRFHTWRRVSNMRVGREFAAAGVIDGKIYVIGGCVVDNWARSINWAEMFDIKTQTWEPVASPGMEVREKWMHASAVMEGKVYAMADRNGVVYEPKEKKWEMPEKRLDLGWRGRACVIENILYCYDYLGKIRGYDPKERIWRELKGVESLPKFLCGATMANRGGKLTVLWEGKAGSGGSRRMEIWCAEIDVGRRGEREIWGKIEWSGTVLTVPNESAIVNCLAATV
>AtFBK22
MRRAINLINRNPRPYDIAADQSSLLFSSLPYDVVLNCLARVSRRYYPNLSCVSKSFQSLVRSPELAHMRSLIGKDDPVVYVCFSDTKPFLGRRLDWFTLNPNEKKTSVLNSFQVFSYYMLYCPSVSIGSKIYFVGGCMYKCLPGLLIFDSWSGELCVGPSMKEARMLPGVAVVNGKLYVMGGCREDQIQVEVFDPNSQTWEVGPLSSDGEVRYGKGLMRYGAIVTEAVALEGKVYCMSYKDGSHIIYDTKDGKCETFLMADGKAWRRGGVCVVNSVIYVYYINLGVMWYDPKDKVWREVKGLNKLDYKSIDMVGMVDCNGKLGFLWGNNTREIISGRTEKRIWCEMIVLERSGVEIHGTVEWSDLVGFVPHDYEIWRCLGVSY
>AtFBK23
MSPSSKKFKKQSSSKSVKPPLEDNDPSLPSFTSLPDEIVLDCLQRVPRSYYLNLCRVSKTLRSLVRSPELSRLRTLLPKNSVYVSFSQNIINVPPDTIYRWFTLKKKTMKTAMKTFRYKLVKIPIPFPSHHSMYNSSAVGSEIYFVGGSFEPMSELWILDTRTGMFRQGPSMKVARTDEASVGVINGKIYVIGGCEDKIQVEVYDPKSRSWKTTKDPEEKTQRGLMTRLSAVSLDWKVYTVEVGRIGVYDPREGKRKETLTIPSDIVWCMCVVNDVLYACYFQQGLMGFDVKRKVWVKVVGLKTLNVKFDVSVMAEYDGKLAILWSEIDQTKMEKGFAGRSSGLVLWPQ
>AtFBK24
MAEQETTSNINTINDQAEEETRTKSQPLISGLPNDIAELCLLRLPYPYHALYRSVSSSWNKTITNPRFLFSKQSLSISSPYLFVFAFNKSTARIQWQSLDLASGRWFVLPPMPNSFTKISSPHALSCASMPRQGKLFVLGGGDVNRSAVVYTALTNRWSCISPMMSPRTYFVSGNVNGKIMAVGGSVGGNGEATTEVESYDPDNDTWTVVKKLPMVLAKYDSAVIGKEMCVTEGWAWPFMFPPMGQVYDSDEGTWREMSGGMKEGWTGVSVVIRDRLFVISEHGDFPMKVYCSDDDTWRYVSGEKLQGEKMRRPFAVTGADDRVFVVASGINVAEGRVSEGQNGDFSVEWRMVSSPKSSIQFSPASCHVLYV
>AtFBK25
MASISETSDDGSNGGDPNQKPEEPHKNPQEGKEEENQNEKPKEDDHQEEEVENVPQIPPQMPLELIVSTIATLRRCHYPTLSLLSDSFRQVISSVDLFQTRSLIGSTEPVLYTLITFTSPNFEEPRWFILQRRNNTSLQLSLVTSLPPMFPGCTTVTIGHKIYVMGGLRSLNRRAKTVFVIDCRFHTWRYLQEMQVARSYAASAVIDGMIYVVGGSTKRSDDWVEVFNVETNTWENVPSVLSPYGRSKAPFNVHFVLDNKIYILDGNNRVAYDLRGRRWEDWGPAGNQLGYFWQVLYCVVDNLLYAVVPDHLHVTPIVVYDPREMGWRPVMGVDYLPNLVYSESRMTNFGGKLMILGCYQSQARFDYYGEVNVWCVEVALERREDGEIWGKVQSLSLVNKFRKSPVFVLSRTVTV
>AtFBK26
MVFISETSDDGSNGGDPTKNPQEEEEENLPPIPQGIPDELIESTVLLIRRCHYPTLSLLSKTFRRVISSSELYKSRFILNLTDSVLYALIGFSPYNTTNLYILNCNIPRNISLHLREIKSLPPLNHGSAVVTIGYHMYVIGGHNRLHQPTSNVSIIDLRFHTSCSLPRMQRTRVYAAAGVIDGRIYVIGGCVKRNDHWIEVFDIENRIWSSVPHHRYCNGSSLRGEGFVTSVVMQNKIYILDSLFGFAYEPRHGTLQSLGFETQFMFLWRDPCCVIEGLLYCIDPMCVLGHAIVVYDPNELIWRRVKGAYILPKFCYYQCKMANFGGKLAILGCSNSSQRGLKDVWFVEIELENRQSGEIWGKVDSLAIVLRSVKSPSIDLFRSVTF
>AtFBK27
MAIISETSDDGSHGGVPNKKPEELHKNPKEDDHQEEEVENHPPIPRQIPQALIRRTVALIKRCHYPSLSLLSKAFRIVISSPELHQTRSSLNLTEPVLYALIGFPPHSFPNWFILNHNITRNIPLRLSAIGSLPPMNPGSAVVTIGYKMYVIGGLIGPNNPVKTVFVIDCRVHTCNYLPTMHRARYRAVAEVINGKIYVIGGCEKRYDDWIEVFDVVTGIWSTVPDRSHFMSSLPGGGFVTSVVMQNKIYILDATCGLVYDPIDGTWESGELGTTLKSYWYKPCCVIEDLLYSFDPYCLQGSPINVYDPNVMVWTPMMGTGIRAFPDLDYFECKMANFGGKLMVFGATYNNPVTDTWCIEMALIKGETGPILGMIDSMVPVLRSVYSPYIDLCRSVTF
>AtFBK28
MASISETSDDGSNGGVPNQKPEEPHKNPQEEKENQNENPNEADEEDDHQDEEVENVPPIPRKIPPVLIENTIAPLRRCHYPKLSLLSNAFRQVISSEDLFQVRSLIGSTEPVLYTLITFKYPTFEEGRWFILQRRNNTSLKLNCVTSLPPMFLGCTAVTIGHKIYVVGGYNFRYNKTISTVLEIDCRFNTCRHLRNMKRDRCSAVAGVIDGRIYVVAGRQRRFDDWVEVFDVETERWELVPGPFSSFASSSGKFIVHVVLDNKIYIMDGDYCFAYDPRRRRWETWGPESAQRSYWHLSSCVVDDLLYAIVPREIFGASIVVYDPRGIAWRPVMGLEFWPNLVYFESKMANFGGKLVILGCYRSSFDYYRKDVWCVEVALEKHEDGQIWGKVESLSLVNAFPMSPFFELSRTVTI
>AtFBK29
MAVISETSDEGSNGGAANKKPQEEEENIPPIPKELPEELIVIIVALVRRYHYPKLSLISKAYRDLISSPELFQTRSRLGFTEPVLYTSIGFPPFDLPSWYILHRISLQFKQITSLPSMLPGSAVVTIDYKMYVLGGFIGLNQPVSTMIVIDCRFHTYRELPSMQRDRGGAAAGVIDGKIYVIGGCKKRYNDWVEVFDVENESWETVPGPYPNVASESVEFSQYAVMEQKIYILDPLFCLTYEPRKRRFEAWGRRSQQRRYESCCVVNDMLCTVDSTCSHGYPIVVYDPKGMVWRPVKGVQSSDLPNLVYYESRMANFGGKLVILGGNQSRDRKDSYLEKDIWCIEIALEKREDGDIWGHVESRSVVLSSSKWPLIALSRSVTV
>AtFBK30
MVVLHEILDGPNGDDPNNNPQEGEDNQNENPQEEVENLRNLLELPEELIERLIAHIPRCYYPYISLVSRDFRQVITSDKLFRTRSLLGFNEPVLYALIGSTQTPLSWFFLRWSNFPLELHRIRSLPTVLLGAAVVTIGYKMYVMGGTIGLNHHVSTVIVIDCRNHTWNYLPDMKRARYRAAAGEIGGRIYVIGGRKKQDADWVEVFNATTESWETVSSVCPNDASANGVFSTYVVMQGRIFALDRWGCFAYKPVQGLWQSWGVASELTRFWHPLSSFTVIGELLYTVDLTCSLGHPIVVYYPNESVWRPVMGFHLPILSQCWSKIANFGGKLVIFCTCLGTFKHILCIVIALEARQGGHIWGVVESNSRVFRDDMMLPYIRLCQTVTF
>AtFBK31
MVVLSEIPGDPNEDNQNENPQEEVENLPILLQLPEELIASIVALIPRCHYPSLSLVSRAFRHLITSQELYVARSNLGFTEPVLYALIGFQAYTRPSWFFLRRSNFPLQLHRIRSLPPMLSGAAVVTIDYKMYVMGGCIGYNHPASSNVIVIDCRFHTWKYLPDMKRARCRAATGIIDGRIYVIGGCKKQDADWVEVFDVTTQSWETVPSECPNDANENGEFITYVVMQGRLFILDLECCFSYEPVQGLWESWDDGSELMRFWHSSSSCVVGDLLYALDLTCALEHPIVVYYPNELVWRPVMGVDTAHLPILTEYTSTLANFDGKLVILGGGDCSESSSEIWCVEIALETRQGDQIWGVVKSVSIVSRDLPMRHVIELCRTVMV
>AtFBK32
MVLLSEIPGGSNGDDPNMNPQELPEELIESIVAPIPRCYYPSLSLLSRAFRHVITSQQLFVTRSGLGFKEPVLYAFIGCTPYTTPRWFILRRSNIPLQLRRLNSLPHMFPGAAVVTIGYKIYVMGGYNYQPVSTVIIIDCRFHTWHYLQDMQRARYHATPGVIDGRIYVIGGRKKQDADWVEVFDVTTESWETVPTQCPNEASENGLFVTYAVMQGRILGVFLLTNQDKVYGSHWELYVS
>AtFBK33
MARNVSSWSSLSCLPDEMVLNCLARVPRRYYENISCVSVRLRSLVRTPELYRMRSLLHKDSIYVCFCDRENYSTDATYLWFTLRPTTATMEYQLVPLSFPSHNFMFRASTVAVDSEIYFVGGRPNPTELWILDTRSGKLRQGPIKPEFLRIASSSAVGVFDGKIHVIQDLKQDETEEQVYDLETQTWKVVGVPVPDEKADSRPNMVSSVSLEGKVYAKDFGSISVYNLRQGTRKEKLELPIDDRWVSCMCVANNVLFAFFTKYGLLWLDTKLNNVWRVVTGDVQTLHRKLYGSAMAEYYGKLAIFWRERYISTSINTTKNNNNNNKKKEEKIWSALIALNRVGDGICGTIEWSGVVATIPYICQFLHCLVASD
>AtFBK34
MTTEEDMRSSSSESSPKSFLSLPYDVVFNCLSRVSRTHDPILSLVSKSFRSLLALPDLEAERFRILKNETCLYVCLNLNNNNNPNPSWFILSQTPKHKLIPLPSLPYPDPHPNCSTVVSTGSEIYLLGGFVAKEKRSRRAYVLDCKSHQWRRLPKMRIARKEAAANVIDGKINVYGGCSSEYHNSVNWGEIYDPMTQTWEPFPEGALNKEGVIPCALIKDGIAFPDCGLLISGKVYDTTTMDTLDYNTPMDKLDLCPNVCMLKIDNQDFQASVSDGKLKLVRCRGAMAWHWTVGGLEELSCNYLLSVASPGGGRRVTVWWKTYTKECKTEIWCALILLERELVWGVIEWSENVFTLPGSESDSDSNSFLLHYELVTLARH
>AtFBK35
MTMEVSKKKGGDFQQCHELIPGLPSELALECLVRVPFQFQSAMRSVCRSWRSLLSDSSFIQERRRCGKTELLLCLVQPLTPPIPASKSVDETLMVDEKKSEDESHPRVFCTPRFGLSVYNAAMSTWHRVAFPEEEQIPLFCECVVLQDAGKILLIGGWDPETLQPTRDVYVLEFAGRKWRRGAPMKESRSFFACASVSPTKVYVAGGHDDQKNALRSAEVYDVEKDEWSSVTPMTEGRDECQGFAVGMGLRFCVLSGYGTESQGRFRSDGEIYDPATDSWSRIDNVWRFPDTSPRGRTAGDFRSSSTLWCFTDTDLQSERRWETNDDSRNLKLDLQSIQLPMTGSSVFAGSLGGESVVMIGGKRESEGEGEGGVMMKMTTEKKMGKWSHHVHIPCDFSTLPFSHASIYV
>AtFBK36
MSNADEPPQKTNQPPSSSLTPPSLFSLPVDIVLNILALVPKRYYPILCCVSKSLRSLIRSPEIHKTRSLHGKDSLYLCFSTRTTYPNRNRTTFHWFTLRRNDNKMNTTENVFVSIDVPYRPGHASYPLSNIAIDTEIYCIPGYNFPSSSIVWIFDTQSGQWRQGPSMQVERLSATVGLVGGKIYVIGGNRGEEILAEVFDLKTQTWEAAPIPKAKDRNEWFTHASVSLDRKVYALNSREYMNSYDTRDGSYQRYTIPEDNWWKTGKCVIDNVLFVYFLRFGLMWYDSELMLWRVVYGLDLDKARCIGIGEYYGKLAFIWGKPSNVSESKEIWCRMIGLLRSEVGIHGTEEPSQLLRIVPNNYSLRHCLSLSG
>AtFBK37
MSSSNEPPRKTDQPSSSSASASASPSLFLSLPLEIISMILARVPKRYYPILCSVSKNMRSLVRSPEIHKARSLLGKDYLYIGFIDENYRPVYDYWYTLRRIENSTTENLFESIEFPYPSEPNRFSMNAVGPKIFFISESCTPSSRLSIFDTRFGELRQGPCLLVKRGYNCVGLVGGKVYVIGGYQDDEIAAESFDLNTQTWEAAPIPDEKESHRWICKANVSFDRKVCALRSREGMTCYDTRDGSCQRSEMPNDQWSRVGLCVIDNVLFVYFSRFGLMWYDSKLMLWRVVYGFDLDNARSVGIGEYYGKLAFIWEKPSLNVSESKEIWCRMIGLLRSEVGIHGAAEPSQLVEIVPNGYRMCHCLSLSG
>AtFBK38
MSSMLSPPVKKRKIVAPQSQSASASFQSLPDDLILSIVARVPRLYHRTVSLVCKSFRSLLVSPELYKARSVSGHTESCLYLSIACYPDYRMFTLCRKPDQTLTTSEEEEKKKSNGYYLAPVPDPDSHPVYFSSLVTVGSDIYNIAGSHASSNVSILDCRSNTWREAPRLGVELTSVSASVLDRKIFVVGMYADDEESESKNDFFEVLDTETHTWDPQPFNCSETKDKFLNCRTAFIDGKFLVKPWIHRGVVAYNSKESRWEPVQTKMAMSMFNDSYCQIHNVIYLAFDGRIRWYDDALNCWGDVQGLLELGNIPHGPSCVRLADYRGNIAVFWFRYLPDNDDYKWKMIWCAEIALERRTSWEIWGKVLWFDPVLTVPADYEFVKALAATV
>AtFBK39
MSYPERKRKRSRWSKPHSTQNPSPSLPDDVLLSIFARVSRLYYPTLSHVSESFRSLLASPELYKARSLSGNTEICLYVCLRCSTGYRWFSLSRKPDQTLTYEERKSSGYALARVPIPGGSPNVRSSSLVAVGSDIYNICGSINKASSSSSVSILDCQSHTWREAPSLPVELSSISASVRDGNQGGHGYSDSRKNSFKVFAYNSKEGRWDHLVGLGAGSFMLPDSYCVIDNVSYSVSDGMFRWYDTEVRRWKDLRGLFQLPKFSAGACVILADYGGKMAVLWDQLPYHHGFHKTIQCAVIALERRTSFVFREKSCQIWGKVEWVDDLLTVPTSYDLVKVLVATL
>AtFBK40
MLSEDEKEKTPPSVMTSIPDDVIMECIAPRVPRYNHSMLSLVSKQFRSLVASPRLYKTRSLLGCTEDCVYVLIEDCILEVARWYSLNRRTKRNMPGTVENRLVLISSLPPMPTAASYVVVGSNIFVMGGRYDWNVEEWEAQPPSSIALCIDCRTHTTRLVADMPVGLMTNVSKVIDEKIYIVGRVWASATIVEFDLRTEKWADGTKPGWEADDRWLTSLSTTAGRGPSSFENNCDHKLMEDILMDKEEIKHYHLFDNECVMGNILYVYDRHKYILRTYDPKQRTWGVVKGLEKLPLGGDESYIVSRGKMLILFLIVVLEYDDDASFQKRELWCAEITVERREEGEIWGKVECCDLLLEGGLIIGSCLVVTL
>AtFBK41
MDSVGADRSGDLVAVQVLPPSFVVLVLDEGSREVRLHSLYLLQIFSEVADVISGWLWAAVVNLFAGAFEEEFFFAAYALRESWFYLVVALWGKTLIEQSQKCVTMSNEAPEVEPHSKRRKKEASPSSSSGFLQSLPEAVAMICLARVSRLDHAALSLVSKSCRSMVLSPELYQTRSLIGYAEKFLYWHHVTSMRVARVSPEVSVVDGKINVWGGCKYKHYYDWGEVFDPKTQTWADMSIPKPVREEKIYVVDSWDVGSYYYLPSKSIWEKGNQDSKRSKDWCLIDKLIYSCGNDGGIYWCEAGELDWCDAVGIDWREVFGLEFLSKELRESRVVYFGGKMVKVWESYKIMYNISLNLEELLPETQLTNLTELGHNVLVFWEKLECCCDGFKILEIWCAEISLERWEGGEILGRCDWCHPILAINLLTVDPLFYHSMVLYSIPVDV
>AtFBK42
MSDNNPEIESSTFNNLNIDVTESILYHLPIPSLVRFTLVSKQWRSLITSLPPSPSPSPSSPPWLFLFGIHNTSSFHNQSFAFDPLSNTWLRLPPSSSSSDHLVGSNRFLFTTAPRFSFSPILKPNWRFTSPVRFPRINPLLTVFTTLSNSSKLILVGGSSRIGGLVDIEERLAVQIYDPVLDSWELCSPLPADFRSGQDHQTLTSALFKRRFYVFDNYSCFISSFCLDSYTWSDVQTLKPPGLSFAYLNSCNGMLVLGGMCGFSFNLWSIEEGSMEFSEIAVMPEDLLFGLVDSDDEDDKFRSLKCAGSGNLVYVFNDDCHKKFPACVCEIGGGENGICSWRRVPCLPSPVNKFHKVVSFCSTVSITDVFHPEEARIGGSIRG
>AtFBK43
METTPKRSKTLLMSNGEERRSMTFGIEMLPDDLVLSCLARVPRMYYPILSLVSKRFRSFLTSTELYQTRNLLGSTESFLFVCLRIVNDSNPLRLFTLCRRPNSLTKVMVPILSPDSIPKFLPDVVLVGSNIYVIGGLINNNASHKVMVMDCRSHTWREAQGTCVARVSPSACVLDGKIYVAGGCKNLDATMWMEVFDTKTESWEFVSSPGEEICRDLTSCESIGYDGNVYVESMKTYGLYELHKGRWREGQYSMSRGGSLSSQCVIDNVLYRSWSYMVEWYDSENKLWNSLKGLEKLFIVTNQYVPTKCVNYGGKLAVFWLEKVYAKHLHQETKIWCAVITIERRKKEEIWGTREWFDLVFTTNEEMVDLTHVFAATL
>AtFBK44
MTTKEKNKSSNSPPPTSFSSLPDDIVLNCLARVSRFHYPTLSLVCKGFRSLLDSRELHATRSCIGKTESFLYVCLDLHRNCYPDCPPRWFIVSPITKQKLKPIPSVTCQSSTVVSIGSKIYIIGGFVDGHSSRRLIVLDCPSHGWRRLPEMRVPRQNAAADVINDKIYVIGGSSSNNIEDWGEVYDPKTQTWEPVLPTTLDLTVQMSVVPGSLVMSGKVYDMNGLKLNFQKNICLVEIENMMCQTKVCEGVLVWCEPEEDRGWCPVDGLEGLPNRPTSPGYLTSVAHSDRGRRVTVWWESAVLHRLGPKWTKECKTEIWCAEISFERRGVGKVCGFVEWSKNVFTKDDYKTYKLPASLSDFFLNSTIVTY
>AtFBK45
MGVSKKKSGEIRGDLIPGLPEELAIECLVRVPFQFHSSIKSVCRSWKCVISSRSFIKERIGFGKAESLLCLVQPLTSPPSPAMMEGGEMSQKKKEEEEGESQMTQQLLQPRITGTPLYGLSVYNATLDTWHRVAIPERIPLFCECVAIQDAGKVLLIGGWDPETLQPVRDVFVLDFFAGEGSGRRFRRGRPMSAARSFFACASVGSTKVYVAGGHDDQKNALRSAEVYDVEKDEWSMLPPMTEGRDECHGFSMATDPGFCVLSGYGTETQGQFRSDGEIYDPITNSWSTIENVWPFPDLSPRGRTAAAAAEFPGDFRGCRLWCFIDSERQSQPHWEVEDDSMKWKVIMDTIRLPVTTMTSVFAGSLSGQAVAMIGGGGEESGTMMVKTTAEKNGGKWSHVNTPSGFSSLPFSCSSIYV
>AtFBK46
MACIVEDPQRAGQSNETQIALISGVPDDISKSCLARVPREYHMAMKCVSRRWRDFVCSDEMCDYRNEFNLAESWIYALCRDISGGVFLHMLNPFSSRRSWKRINDYPYIPMREGMGFAVLGKRLFVLGGCGWLEDATDEIYCYDAAMNTWFDVVPPLSTKRCYFACETLDGKIIAIGGLGLNPNAKRTWDIYDPLTRTCKSCSDVNIVPEMEDSFVMDGRIYIRGGVGGSSTAVYSASSGIWERMDDDMASGWRGPAVVVAGDLYVLDQTFGAKLTMWCKDTRMWIHIGKLSQLVMKQPCRLVSIGNSIFVIGKDCSTVVIDVENVRKNKMNGVMVCSSIPKTWDDDIDVISCKSVAI
>AtFBK47
MEAETSWTNYPYSYITYVPEAESYREQSDDEAKVETFSMDSLLPDDLLERILSFLPIASIFRAGTVCKRWNEIVSSRRFLCNFSNNSVSQRPWYFMFTTTDDPSGYAYDPIIRKWYSFDLPCIETSNWFVASSCGLVCFMDNDCRNKIYVSNPITKQWRTLIEPPGHKSTDYTAMSTSVNRANQAVNRANRSYSVSIVKSKQVPGNFFQWDLSIHLYSSETMTWTTLVNDVLSGWRGGNESVICNNVLYFMIYSTGGSDHRHGLIASNLSSIGSPSSGILMRSFIPMPCSLTCGRLMNLRERLVIVGGIGKHDRPEVIKGIGIWVLKGKEWVEMAKMPQRFFQGFGEFDEVFASSGTDDLVYIQSYGSPALLTFDMNLKYWRWSQKCPVTKKFPLQLFTGFCFEPRLEIAP
>AtFBK48
MSGLLDGIPEAVALRCLAHVPLHLHPNLELVSRSWRAAIRSHELFRVRKELRSSEHLLCVCAFDPENIWQVYSPNCDRWLTLPLLPSRIRHLAHFGAVTTAGMLFVLGGGSDAVSPVTGDHDGTFATDQVWSYDFVQRQWTPRASMLVPRAMFACCVLQGKIVVAGGFTTCRKSISGAEMYDPENDVWTSIPDLHQTHNSACSGLVVNGKVHVLHKGLSTVQVLESVKLGWDVKDYGWPQGPMVVVEDVLYVMSHGLVFKQEGDTWKMVASASEFKRRIGMAMTSLSDEVLIVGGVIGPDRLNWDIKPLSDVDALTVGNDRPAWRSVAPMTRCRGTILGCTQLTI
>AtFBK49
MSTTAKEAPSSLFSLLPNDIVLNILARVPRWYHPILSCVSKNLRFLVSSSELKITRSLLEKDRFYVCFQEHSNSPSLTTYHWFSFTENRRCLVSIPFTSPVEPYFATLTLGPEIYFVGKSRSMWILDSRSGKLRQGPRPLVACDQAAVGLVNDKIYVFGGIDDMNKRYYEGIHAQVFDLKTQTWHVGPNLSVKLACLNRSVVTPSLGRKIYVRGTDRDVTIYDIKDGKCDKIIPADDFSSGDMCVVDNVIYMYYHNVGLMWYESKEKQWSVVHGLEFNGVFNSIAIAEYNGKLAFLWHDRNKREIWCAMINLYGSSKVAIRGRVEWSHRLLSDLPSNYNFKHFTICTDY
>AtFBK50
MPLPIFPSRLQCSSSSSSSSSRSSFFRPKLRIDPSLTLIPGLSNDVGRLILSFVPYPHISRIKSTCKSWYAFLSSKTLISLRHSRDNSNTNNLSHLLCIFPQDPSISPPFLFDPVTLSWRSLPLMPCNPHVYGLCNFVAVALGPYVYVLGGSAFDTRSYPLDVPLPTSSVFRYSFVKSVWERLSPMMSPRGSFACAAMPGSCGRIIVAGGGSRHTLFGAAGSRMSSVEMYDVEKDEWRVMNELPRFRAGCVGFLVENEKEKEKEEEGREFWVMGGYGGSRTVSGILPVDEYYKDAVVMDLRVDGGEKWRVVGDMWGEEERPKLGKIVAVDCGKPVFFMLDKDWILRYEMGLNRWRKESSVPKKAHYDKPVGFVALNGELHVMILLDGYNLMDTRHTRQQRKAGSLMIHMYDPKKKTWRSVVSKPPFNHQLDFRTTVMCTIRL
>AtFBK51
MMNPPVDLPYIPDDLLLNCLARVSRLYYPILSLVSKRFRSLVASLELYEIRKLLGHREKCLYLNLRFSSESEPRWFTLCRRPTRSPNPNFNSGWFASCFIPHTMKKEKKSSDNNLMVPVPTSNFITPPSELTRITNGSNIYIVRVFTNGAFSSRFLFMDCRSHTLHEVPRMDKTKKKPFMIRVLDGKIYVIEGCKNPDYSNLIERFDLKTQTWEHVPSPSAEIRGSYITGSLVYDGKLYLFGDKRVVYKPKENKWDVVGLEMPLRWTPSYISCVVDNVIYSYGRSRVLMWYNTEERLWRYLKGLKKLPKLPKDCTCVRLLGYSGKVVVLWEKNVGGGDPQKKMIWCAEIALERRSANKIYGKIEWCDVVLTLPRSCSLLNFAAVTV
>AtFBK52
MMNGIKSSPCNMPYLPDDLLLNILGRVSRLYYPILSLVSKRFRSLVGSLELYKIRTLLGRRTENCLYLSLRFSYGSNPRWFTLCRRPTRTPSPEPNLKSRWFTSCFRPILTNLTRATSKEEKKLSENLMVSIPTSNDCPLSGLTCNTIGSYIYMIGGYINGVLSSRVFFLDCRSHTWHEAPSMQVARKSPLVNVLDGKIYVVEGWRGSDYSNLIEIFDPKTQKWEHVPSPSAEMRGRYISKGLVYEEKLYLFGDKNVVYKPKESRWDALGFDMNLWLVSYGSSCVIDNVCYMVFYKRLIWYDSEVRYWRVLKGLEKLPKLRHRRSCIRMVDYGGKIAILWEKKVRVVGSDKKMIWCTEIALERRSAHKIYGKIEWCDVVLTVPKSCSLLEFIAVTI
>AtFBK53
MSRSAASSVGSITGESPQKKLLQSASSSSSLAILHDEIAVSCFARVPRCYYPAISLVCRNFRRLMASPEIYIERSVIRRTENILYVAIRSEATKTLSWYTLNLKPFGTTEISHRLVPVPSFPSIPGYGTTIISSGSETYVIGGCIDGELVSTVSVIDCRSHTCRFLPNMKEPRKCAAVGLIDGKLYVVGGCNAPSLSWVEVFNFKKRTWESVLSLDNVDMDEQMNFFVMNDKIYRIGQNTMFVYDPKKGRFEEDLALGRLWFNESCPIDNVLYGFYCMNQILAYDLVVGMGTVFWGLEGLPEGLQSCTGRMVNHGGRLAILFKKSPTEIWRTEIAIERAEEGGYISGKFLWSNHVLTLTDSFIIERALAVTV
>AtFBK54
MERETSSSSTPPEDLVTSMIGKFVAVMSNNDIRYEGVISLLNLQDSKLGLQNGNNSIPNPLQDLLFMIFFFSIVRVYGREVENDNEQRVFQVLKEVHSHMVFRGSDIKSVEVLSLPPPARHNSAIGHVGSLITTEDVRIEGVISHVKFHDSMIFMKNCMCYGTEGRTKRRRSIVACNQLADDIVLNILARISTSYYQTLSLVSKTFRLLILSKELDMERSYLGTRKPCVYVCLQSPTHPFDRRWFGLWIKPYDHQPLTHWTIDIKCTGHWLLPMPSPYSRCLQIVHETVGSETYEIGGQNMTPSTDVWVYDKLIGKQRKAPSMMVARKNAFTCVLDGKLYVMGGCEADESTHWAEVFDPKTQTWEALPDPGVELRYSSVKNIQTKQGKVYVRSNKKNFVYLIKECMWEVAEENLGESTCEIENVCYCYSNKRYWWYDAKCEEWRLVKGNYGGKLVVFWDRAVSRLTATKEIWCAMISLEKGHDGEIWGHIEWLDAVLIAPRSLKLIIQLVLIRTIYIIDIYSFLFSVMFFILYFIYI
>AtFBK55
MNFQVEPPEKKKTKNSSPPHSPPSSSSPSLSLLPEEIVVHCLARISRLYYPTLSLVSKSFRSILSSTELYATRSHLGSTEQCVYLCLWDPSYQFPQWLRLLVNPNRTLANSIIKKRRKKKKTTGQMLVPLTSSKFTSVSKATVVVGSEIYVLGGPVDSAVRVLDCCSHTWRDAPSMNVSRMNAWACFHDGKIYVMGGCQGLKDEPWAEVFNTKTQTWEGLPEPGSEVRKCSIDRSGVIEGKIEFGNVNEMCAYDTKLCKWEYCVNKSAALRSECMIENVSYGFWNMRLLWYDNDIQKDYWKRLEGLESLDDKYMRNGGSSGNTTKLVACGGKLLLLWEGYMKHNPNNRKKIWCAVIAIEKCDGGGVWGIVESVDVLYTVPISCQLLHCLVVSV
>AtFBK56
MKRQAKPPEKKTKRTTNASSPTPSSSSPSLSSLPDEIVENCLARISRSYYPTLSIVSKSFRSIISSTELYVARSHLRNTEECVYVCLSDKSFEFPKWFTLWVNPNQANSMVEKKRKKKKTIGKLLVPIPSSNLSPVSKSAIAVGSEIYVIGGKVDGALSSAVRILDCRSNTWRDAPSMTVARKRPFICLYDGKIYVIGGYNKLSESEPWAEVFDIKTQTWECLSDPGTEIRNCTIYRIAEIEGKIHFGYTQKTYAYDPKQGEWECCEGEVAFPRSQCVMESVLYTFANNYTWEDDYGCKWWSTDGYGEKVKGLESLLEIHKRNGGSSDNTTKLVACGGKLLLLWEGYMKHNPNNRKKIWCAVIALEKRDGGKVWGIVEWVDVVHIVPTSCKLLHCLVVSV
>AtFBK57
MEYGEEPPIKRTRRSFLMLPDDLVLNCLARISRLHYPTLSLVSKTFRSLLASTELYQTRILLGRTESCLYACLRLRTDSELLHWFILCHRPHSSKNVLVPISSPSFTSPSLPGVVVVGPDVYAIGGGSKNKNVSIYATGSKTYNALSSVMIMNSRSHTWHEAPSMRVGRVFPSACTLDGRIYVTGGCDNLDTMNWMEIFDTKTQTWEFLQIPSEEICKGSEYLSVSYQGTVYVKSDEKDVTYKMHKGKWREADICMNNGWSLSSSSSYCVVENVFYRYCEGEIRWYDLKNRAWTILKGLGRLPSLPTSHSNVKLADHGGKMAISWEEYMFVDREKKIWCAEIAIEKHQNGEIWGTLEWFDNVFISKTPNGYVGLVHALTATVW
>AtFBK58
MERLVSGETTTSSNMKKKKKKVSSTTNPSLPDDLVLVIIARVSILYYPILSLVSKSFRSLLASPELYKVRSLLGRRESRLYVCINMYSYKNGPSWFTLCRKPDRTTTSSNKEEDRSSGYVLARIPIPHSPLTQRYSLAAVGSNIYNIGVTRYHHLTSSSVWVLDCRSHTWRQAPSLPVELFRVSVSVLDQKIYVAGLHQEDGSDSLKNSVTVLDTETQVSDRVAIPCSVSQGKEIFISTSVGGKVNLVTGRKVVDYNPVEGSWEEVGDTMCEFMFSKCFCVVGNVLYSCAIDRVFRWYDTEVRTWRNLECLIGGRLPKLSPRAFVSLADYGGKLAVFWNQGVGDWQMLWCAVIALERRNTCEILGNVEWSDHVLHVPKIRSYYNALSATL
>AtFBK59
MIPKEEVERPQKKTKLPSLPCETSLFLQLPDEILVNCLARLSKSSYRSLSLVCKTFRSLLHSQPLYSARYQLGTTEICCLYLCLRFVTATEPVSRWFTLSRRSGSVLVPSDHSLPYSNSTVTMGSKIYGEHMGDAFGPSSAIWIYDCFTRSWGDVPNMKMKRENASACVLDDKIYVMGGCDSGGINWFEMFDVKTQCWRPLPANPDVKVMTEDNVRKIDVVGGKIYVKTGAEFMDWIYDVKRGKWSAADEYMSLLWSNSWCVIENVMYCYSCSRYRWYDLEARMWREVKGLKYLKRYSSASNDNRNRMVELVNFGGKLAILWDRFERPGRSENKNIWCAMVALNRDFEGEIWGTVEWLNVVLTVPKSYNFLRPIAVSV
>AtFBK60
MEYGEEPSIKRFLMLPDDLVFNCLARVSRLHYPTLSLVSKKFRFLLASKELYQTRILLGGTESCLYVCVRLHTDSEQLHWFIIYQGPNSSKKVLVPISSPNFTSAALPGFVVVGHEIYAIGGGSENKNASINATGSKTYNALSSVMVMDSRSHTWREAPSMRVARVFPSACTLDGRIYVTGGCENLNSMNWMEIFDTKTQTWEFLQIPSEEVCKGSEYLSISYQRTVYVGSREKDVTYKMHKGKWRGADICLNHGWSLDPSSCCVIENVFYRCSLGDVRWYDLKKREWAALKGLEGLPTFTNYYRNFKSADHCGKLAISWEEYVLVDDETKIWCAEIAIQKRQNGEIWGTLEWFDNVFISSGPNRHVDLLVNALTATVW
>AtFBK61
MDDGEELPVKTMLMLHDDLILNCLARVSRSNHPTLSLVCKRFHSLLASVELYQTRTLLGRTERCFYRQYSSRKILVQILSPNSTSAGIAVVGPNIDAIGGGIKSNTLSSVMVMDSRSHTWREAPSMRVPRMFPSVCTLDGKIYVMGGCDNLDSTNWMEVFDTKTQTWEFLQIPSEEIFGGSAYESVRYEGTVYVWSEKKDVTYKLHEGRWSAADMSANGWGWPGSSYCVIENVLYSCFVHKIRWYDPKERVWTPLKGLPSLPCNGHVKLADYGEKMVILWEKYVDVDEKKMIW
>AtFBK62
MDTAKVEPPQETKKTILTAQTPLSMSISSLPDEIVLSFLALISKSYYRSLSLVSKSFYSLLSSTEIYAARSHIGATEPCPYVCLWLPKKHRWFTLAEIEGKLSLEPVRLSSSYPRTRVNSTTVAAGTEIYKIGGTVKGKRSRAVFVLDCWTHRWRRAPNMRVSRVGAKSCFLDGNIYVIGGCRKSEEESMNCGEVFDLKTQTWNPLPSPSVNYAVHSNHKVAVSGERLYVITKRNNYAYDPNEGRWLPDVGSVDLQPITGPWSGGIEKVMKPITGRPWKYTWYSSSHRAWQRVMGLDVLYDKRGCGYRTIQLVNYGGKLLIIWSEWIMILDGYSLIRSQEKEIWCAVIRLEERMSYFGPQIWGEVESCNVVVPSVPKSYQLSSCQCVSV
>AtFBK63
MSSPIIIRAPKKQPPEPPCLISLLPEEIVVDIVARVPRCYYPTLSQVSRRFRSLVASPEIYKRRSFFGCTEQCLYIAISKDQTSDIHWFTLCRKPNGQQFSGTTASDHRLVHIPTLPPMPMHGSYVGIGSNIFVMGGFCNWKITSSVSLIDCRTHTAQTLPNMPKAVAFPVTELIDRKIYVIGGSDTLSPMKSPSRIMMVYDTDTEMWQLRARPDWEAGKKWFSSVVIGGKIYMRTYHNSFVCDPNDTSCDRDEVLHSKEWWSACVIDDVLYYYDVRENCLRAYDPKQRAWGVVKGFEGLLPVACKWSKTVSYTGGKLVLFLQKTEKTEIWCAEIAVERREGGEIWGKVEWCNVVLSGNFHIMDCVAVVL
>AtFBK64
MPFSAASSSSVSSIAEEPPPKKQHDPSPSCSSYLLLLPDEIILNCLARLPKCYYPVISLVSKTFRRLIASPEIYVERSLLRRTERVLYVVLRSHATETPRWYTLNFKPFGNDSNNHRLVPIPSFPSIPCWGMSIVAIDSEIYVLGGCIDNELVSTGFVVECPSHTCRLLPSMKQARGCAAVGFFDGKLYVIGGCNPLSVNWVEAFDLKTQTWESGLGVNNVEMHDLTIRSFAIDDKIYIMDRKNSFVYDPKEGTLETDELLDTQWSVGSCVIDGKIYTFGSKNRIWVFDPIAMVWDRLKGLDDLPDKRDGSRMSNLGGNLAIMFNLEKGSTKICCTEIRLERREGGKIWGTVLWSNIVITLKEPSTIVRCLTVTV
>AtFBK65
MLMSKEDESQMTFSMLPDDLVLNCLARVSKVYYPSLSFVSKKFRSLIASTELQELRSFLGCTSSGLYVCLRFRTNTDYRQICFTLRQKISSSAKILVPISSLDSPFDYRSGVVAVGSDIYAIGGRNLNNSASSKVMVMDCRSHTWREAPSMRVARDDFPSTCVLNGKIYVIGGCKNLDSTNWIEVFDTKTQTWEFLQIPNEEVCRGFNYKIVGYKEAIHVSSLENNRATFMTYEIHKGRWREPHLSLSHGFHFSNCVIENVFYRYSYEMLQWYDSCRKIWKNLKGFVRRSIMNPRGEGVKMVNYGGNIVLLWEECVTIKKKLIWCEEVVIEKKHQGEIWGLLKWSDVVFITDEKNQLVRALAPDV
>AtFBK66
MSSPEKKRKTTKKPSPTPQSTTPNPSLPDDLVVSCLARVSRLYYPTLSLVSKSFRSLIASPDLYKTRSLLGRTESCLYVCLQEKDSDPNPRWFTLCLKPNRTLTNDITEKKKKKKKKKKMSSGYVLAAIPVLHSRPAYWSGLVAVGSNIYNIGGPIDKAHSSIVSVLDCQSHTWHEGPGMRVERRYPAANVVEGKIYVTGGCKDCSNSSNWMEVFDPRTQTWESVSSPGAEIGGCSIHKSAVVEGEILIANSHGLIYKPKEGRWERMKWDMDIGWVWYSYCVVENVLYYYYKGVFKWYDTMARLWRDLKGVKGLPRFARCGGKMADYGGKMAVFWDKIVTSDDGCKNKMILCAVIALERRNSEEIWGKVEWHDAVLTVPLSYEVVYALSPTV
>AtFBK67
MKKKTTTSPILSPTPHSTQILSLPVDLLISILARVSRLDYPILSLVSKSFRSLIASPELYETRSLLGRTESCLYLCLGIPSDFNPRWFTLCRKPKPSGHVMAAISIPNSRPVHCSGLVAVGSDIYNIGGSIINEHSSSVSILDCRYHTWRDAPNMLVERNSHAANVIDGKIYVAGGSRDSNSSNWMEVFDIKTQTWEPVLNPIADGCDRRIRKSAVIEEAICLFGYKGVGVAYNPRIDKWEAIGEVNYLDLGWIGCWMKLKGLEGLPEFASYSYVRLADYGGKMAVLWDKLPTTGNNNMVIWCAVITLEKRHNENIWGRVEWFDAVLTVPEPYEFVCARSANV
>AtFBK68
MSSPERKRKRVTSTKNPSVKKKKKISPVPTPIPSLPDDLLVSIFARVSRLYYPILSLVSKSFRSLLRSPELYETRSLLGRTESCLYLCLQEGNPDPNPLWFTLCMKPDRTLKNGKKKKKKKMSSGNLLIPIPVPNPPLEHWSGHASVGSDIYFFGGYMEENVRSSRVVILDCRSHTLREAPSLQMERSDPAASVIDGKIYVAGGVDGDDADSLYPIEVFDIKTQIWDHRPIPYWEKDWGALSRSAYVDGKFYLTIGMKVMAYDLEESRWDFAGYQMGQSWFWSCNCVIENVLYCYGDAFRWFDTKLRLWKVMKVKGLPKLSRNVDVKIADYGGKMAIFWDNPSPSASDTNKIIRCAVIALERPNSEEIWGTVEWHEAVLTVPVSYEFEHALAVTV
>AtFBK69
MNEEEAPSEQKKTLSLVPSPTTNLFLPDDILLSSLSRISRLYYPTFSLVSKSFRSLIASPELYQTRSILGRTESCLYVSLRLLNDSNLRWYTLCRVPDRKLTNFSGGHLLVPILSRYAPPAHWSSVVAVDYNIYAIGGPINDAPSSSVSVLDCQCEKWREAPSMRVARNYPTATVLDGKIYVAGGCEDCTSLDCIEVFDPKTQTWDSVASPGTERCERLVYKSVGIEGKYHLFGGAGHVAYDPKEGRWDSVGMDMEMGRTWVSYCVINNILFYYNDREFKWYDYKGRFWRKLMGLERLIKFLCYSRVNLAAYGEKMAVLWDTFVPSSSKNKMIWCAEITIERHDIYEICGKTEWFDVVLRVPKSYELVHVLAATV
>AtFBK70
MFPMSSTSRSSAANNRKDPPRKKNKETPSPVTREPTSIDSLPNDLLLNCFARVSRMYYPALSRVSKRFRSIVTSPEIYNTRSLLNRTEKCLYLCLRFPFDNNTHWFTLYQNPNRTVSDKVFLQIPSPQYPLTLSSNLVAVGSNIYRIGGTVGDDSCPLGFDREPSSKVSILDCRSHTWRDGPRMRLNRRSSTTSVVDGKIYVTGGTEDTDNPSHWIEVFDPKTQSWGTVTNPHIVKVWEEVCYRRAVKSIGHDGKLYLSGDKYVVYDPDEGKWNSVEEHWLIGYAIGSSNCVVDNILFYWDQGVFKWYDSKVSSWKQLKGLEGLPDDFSQREYCKLVDLGGKMAVLWDKWEYSGVCMIFCAEISLEKRDGDEIWGKVEWFDTVLEVGASCSLKSADALSASV
>AtFBK71
MKGKKPSIEIATSNPSLPEDLVVSCLARVSRLYYPTLSLVSKSFRSLIASPDLYKTRSLLGRTESCLYLCLRYSPEDNPRWFTLCRKPNRRTLSKEKNESSGNLLVPIPIINSPPLEWSSIVAVGSHLYAINGPIEDAPCSNVSFLDCRSHTWLEAPSMRVAHTNSQLDGKMYLAGSSENVDSLNCIQVFSTKTQTWKPVPFQKRIFGVGDLEGKIYTICRTECGQGVTIKPKDLTCDVVGFCGEKDWSSVCMIGNIVYFYRPNGEFLWIYSGKGESARRNLKGLEGLPKFDDYASVKLVDYGGKLMVLWDTYVPESESKEKMIWCAEISLQKKCNNEEIWGTVEWFDAVLTVPEDCKFVRAIAATV
>AtFBK72
MVTFWAETAASAATTSKGEPPSKKRKTNPSPPPSLLSLPDVLILNCLSRIPKSYYPKLSIVSKTFRDLIISIDLNHARFHHKTQEHFFHVCLKLPDRPLPSWYTLWIKPQGFDDKEEEKKKKKKSTLVQVPSSYASQTPLLVVGIDSDVYAFKQCYPPSRVMFVRNKECVIWRNAPDMTVARANPVAYVFDRKIYVMGGCAETESANWGEVFDPKTQTWEPLPVPSPELRFSSMIRKIEMIQGKFYVRSNDSKDSVYDPIREKWNVAAKPQLNDSRCSVGNVWYSCRPNSFLWFDNEIKNWRLIKGLSSLNHSCRSGLIETVCYDGNLLLLWDKPTKPRRRVCEDKYICCALISFNKRKNGQVWGKVEWSNVVLTVPSSYRFLRSTVIRT
>AtFBK73
MDSEAEPPQEKKKPNSCPSFLSLPEEILVNCLARIPKSYYPKLSLVCKSFCSLILSMELYVERLYLGTHEDVLHVCLQLPDRRLPSWFSLWTKPDQTLTNDIGKKKKSTRNTLLVPIPSSYSPRVPMFIGEIGSELYAISKHNTPSSVMWVRDKTSIYAWRKAPSMTVARANVFAYVINGKIYVMGGCAADESKYWAEVFDPKTQTWKPLTDPGAELRVSSIIGMAVSEGKIYVKNSYVKDYVYDPEEDKWDVVASSFMIERKCEIENVLYRFSRQSCSWYDTKHKEWRDIKGLATLNRRRRSSILEVAKYGDKVLILWEIFAKPFYQNKSIWCAVIALEKRKIDEIWGKVKWASIVLTVPRSYVFLRCEVKPV
>AtFBK74
MISQEEVPQSTNHSLSFSSLPHEIVVSCLARVSGSYYPKLCLVSKQFRSIILSNEIYKARSHLGTKENRLFVWLKLPTRSYPSWFALWIKPNETLTNDGPIKKQSTGNLLVPLPCSYNYQVLVPSVIVGSETYIVGGYDDALSSSVWFYKNGKIHTLSKSPSMSVARIDAVVVGQYPNIYVMGGCDSDESMNWGEVFNIKTQTWEPLPDPGPEVRGQLVRKMKMQKKNVYVSSEKKDYIYDTEERTWKVTEAVFNFSWCVIEKVRYIYYNKNCWWLDTKSKDWRKIKGLDFLNKFRETDRIEIVNLDGKLVMIWDRFTLSKRNKKIWCAMIALEKCQGCEGIWGKIEWIGDVLMVPLSYSFLDCMVISI
>AtFBK75
MNESSESPPPSRTFSSLPYDIILNCLARVSRYHYPTLSLVSKEFQSLIASRELYATRSRIGKTERFLYICLNLTKSNPKYRWFTLPPVPNEQKLLPVPLFTYHLNSSTVSSTDSEIYIIGGLVWGNRSKKASIFDCRSHQTRRLPKMRFPRASAAAHVIDGKIYVIGGGEIRGEVYDPTTQTWLTTPVDHTTEECQKVYDKHGVNICFVEIDNLLCQTFVFNGKLYWRHPRGDDFGWARVKGVEQELFRNHLSYVDKSGGGRRVTVWWKSVVVFGCQGLGYSTEFDTEIWCAEISFERRGLKELWGFVEWSRKVFTCKGCDSPTDFVMDSVLVTY
>AtFBK76
MSSPKSSSSESSSPPTSFSSLPFDVALNCWARVSRIHYPTLFLVSKNLRSLIASPELEATRLRIGITEDFVCLDLNKKNPNPSWFILSSTPKQQKLLPIPSFPYQHPKYSTILLVDSLIYIIGGIVNRQRSNRVLILNSLSHQWSSSSKNIGDWGEVYDPKTHTWEPILPTTLDLTAQKSVVQDRLVMGGKVYAMDGLKIELKTNICLVEKCLRLVSYSNHSLYWNDPTEDCVWRFHYPTLSLVSKGFRSLIASPELEATRSFIGETENHLCVCLNLNKNNNYNPRWFTLSPIAKQKLKSIPWHRHQYPKSSTVVANGSDIYIVGGFVCGTSSKRVFVFDSRSHQWRRLHDMRLPRVSAVVNIVDKKIYVIGGYKPRNIKDCGEVYDPNTQTWEPLLPTTVNLTIQNCVVSGGLVMGGKRYTTNGTKMNTCFVELENLLLGLSETYRDLVWRELKEDVWRVVRGLEQLSHNQNFTYVGNSGGGRRVAIWWKSMVVFRPRGRSHSTKKCKTEIWCAEISVERRGLGELWGRFSFSFRDSFIYIFLWEFF
>AtFBK77
MFCSCLEIVFFLAGRHHSQFPSLPDENETNKSSDSPPTVFSSLPDELILNCLARVSRFYRPSLSLVNKEFQSLIASPDLEATRSRIGVTENHLYVCLESNKNNPNPRWFTLAPIPKEQKVKPIIPSFPYQHPTSSTFVSIGSEIYIIGGFVKRKRSRRVLVLDCRSHQCRRLPNMALPRVSAAADVIDGKIYVVGGSKSKNIDNWGEVFDPETQTWEPIFPTTVDLTTQKSVFPGKLVMGGKVYDMDGLKVNLNLNSCVVEIDNMMCQISVCKGILVWYDSEEDLVWNKSMVFDRLGLDWTKEGKTEIWCAEISLERRGFGELWGFVEWSKKVFTYDGCDSPSDFFLHSAIVTY
>AtFBK78
MTEEMSKESPPPPPTSFSSLPDDVALDCRARISRFHYPTLSLVSKGFRTLIASPELEATRSFIGKPENHLCVCLRLYKNPNPLWFIFSPIPKQKLKPIVPWFPNQQYPQYPTVVSNGSQIYIIGGFVRRRRSNRVSIFDYRTYQWRRLPKMRQPRVYPAASVIDGKIYVIGGFRGSMPTDIENSGEVYDPKTNTWEPILLTSLDLTVQNVFKKKHYFTTKACLVINKVSCLLYVSDGKLYWREDKEGFECRKVYGLAEQSSNLFRVVANSGGGGRVTVWWKSMTKGCEFDCLLTEECETKIWCAEISLERRGLRELRGFVEWSKEVFTIDRCDYIYDFISQYVTVTY
>AtFBK79
MERLGFWGLLMGSVEKSLDSGNSLACSASAKNGDEESSTSSKQVSPLKGSGSRNTSPLGRVGSRNTSPSRQKVVKTKPRGLEEETVASFGKQVVADVQMEDGIWAMLPEDLLNEILARVPPFMIFRIRSVCKKWNLILQDNSFLKFHSNVSSHGPCLLTFWKNSPQIPQCSVFSLPLKTWYKIPFTFLPPWAFWLVGSSGGLVCFSGLDGLTFRTLVCNPLMQSWRTLPSMHYNQQRQLIMVVDRSDKSFKVIATSDIYGDKSLPTEVYDSKTDKWSLHQIMPAVNLCSSKMAYCDSRLYLETLSPLGLMMYRLDSGQWEHIPAKFPRSLLDGYLVAGTQKRLFLVGRIGLYSTLQSMRIWELDHTKVSWVEISRMPPKYFRALLRLSAERFECFGQDNLICFTSWNQGKGLLYNVDKKIWSWISGCALQSCNSQVCFYEPRFDASVL
>AtFBK80
MSENCNSRHFSWLMKSCLPNPSDAKSLVQIHQPSSTAANSSATIASLPDDLLLECISRVPSSSIPSLAVVCRRWSRLLHSPYFLHLRRRLGLLRHSLFAISTVDSGLFAADLQFQSEIASWKVSLAVSSRSVGVDGSYGSLSHARAAAIGPRVYVVSRNAVLRYDSWMGTLNLRSPMIFPRKKFAIAVVSGKIYVAGGGGGSEVAAAVEEYDPELNRWEVVTQSARKRYGCIGAAVDGVFYVIGGLKIGNETSRAVAARAYASSMDLFDVESRQWLRSRSVPGGGCVVAACAAVGYVYVLTSHAVELSFWRFDARRRGGNSGFGEWQRLKSPPLPAQVRLDGTVRFSCVGVEDKVAVVQVVGCIDDLLRRSGRGERGIRESLVLLYDTTEGEWRRAADLPEMITRAACACVEW
>AtFBK81
MNSEVERPSFLSLPDEIILSCLARISRSYYPKLSLVCKTFRTLLISNELIVARLHLKTHETFCHVCLKFPDKPNPSMFTLWIKPGTILTNQLEKNKRSTRDTRLVQIPSSYYYNVPFYLVMVGSEVYGLSQRNDPSSNMFVRNKGDIFLCKAPNMTVARAKASAVVFNGKIYVMGGCMADESVNWGEVFDIKTQTWEALPDPGPEFRFSSIRKIDVFQEKLYVRSNEKKDSVYDPKEEWRVVKGLDMLNRNLGCGTIEIVHYGGKLLILWDKVDLSHDKDIWCAVIALEKRHGSDEVWGNIEWADIVLTVPSSYVFVNSLETGF
>AtFBK82
MISFWLIFLWLFVVLVLLFVVSLLYKTFSRKEKKLTFLSLPDEIVLNCLARISRSYYPKLSLVCKTFRTLLISNELTVARVQLKTYESFFHVCLKFPDKPNPSMFTLWIKPGQILTNQLEKNERSTGATRLVQIPSSYCSIVPHYLISVGSEVYGLSQHNDPSSNMFVRNKEDLFWCNAPNMTVARAKAIGHAYNGKLYVMGGCRDDESVNWGEVFDPKTQTWEALPDPGSELRFSSIRKIDVFQEKLYVSSNEKIDSVYDPKEGKWNVAEKSPVQCMNLGCGMIEIANYGGKLLILWDKVGLSQDKDIWCAVIALEKRDGVDEVWGKIEWASIVLTVPSSYVFLYSLLNRI
>AtFBK83
MQSQTNPNPSLPDDLILSCVARVSRLYYPALSLVSKSFRSLIASPELYKTRSLLDRTESCLYILYCTSNTWHEGPRLRVKLMSCTACVLDEKIYVSGRCKDGDSMTFQVFDTNTQTWDPLSVPCSETKHDFHYKIVRFDGKLHLVSYKGVDAYNSKEGRWDLVTPSIEHNKYLYDCYRNIGNVWYTIVKGDISTSVWWYHSEEREWRDLKGMVGLPKFPIDACLRMVDYGGKMAVLWDDYLPGRRKKMIWCAEIALERRGSLEIWGKVEWFAHVLTVPRQYEFVKVLAATL
>AtFBK84
MSSPEKFSPAPESNSNPSLPDALIISCIARVSRLYYPILSFVSKSFRSLLASPELYKERSLLNRTEGCLYVCLYLNPFESPSWFTLCLKPDQALSSETSNKKKSSGYVLATVSIPHPRLVQRSSLVAVGSNIYNIGRSISPYSSVSIFDCRSHTWREAPSLPVELVEVSAGVLDGKIYVAGSCKDGDSLNLKNTFEVFDTKTQVWDHVPIPYNETKHNIYSKSLCIDEKWYVGAKRKVVSYNPKKGIWDLVESEMCSYKSSYDYCEIENVLYSVEKTWRGTVFRWYDTELGRWRKLEGLNMPYSGTGDRGGKKMIWCAVITLERRKNSGIWGNVEWFAHVLTVPKTFVFQKFLAATV
>AtFBK85
MISEVEQPKEKRSLSSEPPSLMSLPYEIIENILARISKWSYPNLSLVSKSFLSLLSSPQLYKTRSEIGTTEPCLYFCLESANHSSPQWYTLWMKPDETLTGTGTIHDYSLIPLPSSSPVLRTSTVAVGSEIYVIGGHFNRSSSVRIFDCRSNTWRDGPNMTVARSDPVAVLIDQRIYVLGGREMDESDDWFEVFDIKTQTWRALPSFRAGLELRRYIVWPNRYFPRLGDSQTAVRLINVNPNALEGKLYVAAQINDYTYEPKDDTWKVVSKSSIRRVKVWCVIENVMYACHDVFLRWYDYEDRRWREIQGLEELCYHPTRGFSGAERIVNYGGKLVVMWRPVQSDGKDKIEIWCAQIALEKRSKDEIWGKIEWINSVLTVPKLCDLCYSCVVVSI
>AtFBK86
MMISEKPLGVEESIRQDLEVLTVSRRLVKSVSQKLKKKIHKTEVVEDEEIARGAVNCLSISVGCRVADTGEDFEDSSNKRWSSASEEGKGLMTICGTEETRLDCFSYGVRERFWKKNNRKYLADSGQDYRKHVYLPDDILEMCLMRLPLTSLLNAHLVCKKWQSMANTQRFLQMRREGSFQTPWLFLFAALKDGCSSGDIHGYDVSQDKWHRIETDLLKGRFMYSVTSIHEEIYIVGGRSMDRNSFKSHRGILVFSPSIKAWRKIASMRHARSLPIVGATEVTSEFSTMQTKQNRQDRRFHLSRVGGESDVYEDPHRLSVRRQNRNSADQNGTKSHRLIRQKLDRLNRNSSKRFVLIAIGGTGLFDEPLDSGEIYDSATNTWSEMQRLPMGFGVVSCGIICNGIFYAYSENDKLSGYDIERGFWITIQTSPIPPRVHEFYPKLVSCNHRLFMLSVSWCDEGDGQIGRRNKAVRKLWELDLVYLTWTEVSVHPDAPMDWNATYVSDQNILMGIEMFKIFGQVLSFFTVCDVLTEEASWRHVSRNQRSQKLNLSCTNKTIALLHL
>AtFBK87
MMISEKPLGEESIRQDLEVLTVSRRLVKSVSQKLKKKIHKTEVVEDEEVARGAVNCLSISVGCRVADTGEDFEEDLSNKRWSSASEDGKGLMTICGTEEIRLDCFSYGVRERFWKKNNRRYLADSGQDYRKHVYLPDDILEMCLMRLPLTSLLNAHLVCKKWQSMANTQRFLQMRREGSFQTPWLFLFAALKDGCSSGDIHGYDVSQDKWHRIETDLLKGRFMYSVTSIHEEIYIVGGRSMDRNSFKSHRGILVFSPSIKAWRKIASMRHARSLPIVGATEVTSEFSTMQTKQNRQDRRFHLSRVGGESDVYEDPHRLSVRRQNRNSADQNGTKSHRLIRQKLDRLNRNSSKRFVLIAIGGTGIFDEPLDSGEIYDSATNTWSEMQRLPMGFGVVSCGIICNGIFYAYSENDKLSGYDIERGFWITIQTSPIPPRVHEFYPKLVSCNHRLFMLSVSWCDEGDGQIGRRNKAVRKLWELDLVYLTWTEVSVHPDAPMDWNATYVSDQNILMGVEMFKIFGQVLSFFTVCDILTEEASWRHVSRNQRNQKLNLSCMNKTIALLHL
>AtFBK88
MFRLRAHGKKPITITTTTTTTASTFLYWSPESSPTALSSPTNLDPNIWSNLPNHLLEHILSLLPFKTLLTLRSISRHLRSLILSPSFISDHSFSLPSFLLLSHPQSFNSFPLFNPNLISWCTLPLPRSLSLTCASSLLSSSNGLLCFSLSPSSVSSLSIFNPLTRSSRSIKLPCYPFPFELLSLVTSPKGYKIFTLCSSSSAASSRSVCLYDSGDRSWRKFGGVDQVLPRGFNQDGVFYNGSLYFARSEPFLIVSVDLNDGKWTTATGDGVFPADDEITFARLVSDPEKKILYMVGGIGSNGICRSIKIWEFKEETESWIEVETLPDIVCRKFTSVCYHNYEHVYCLWHKEMICVCCYNWPEILFFHVGRRTWHWVPKCPSLPEKWSCGFRWFSFVPSLSASV
>AtFBK89
MADSQRLSTASGVKDGQPPWKKKKLSNDTTSNPSLPYDVILIILARVSRSYYTNLSLVSKSFRSILTSPELYKTRTLLGKTENFLYVCLRFPDEANPRWFTLYRKPNQTLTDHTTKKKKKKKKKEEKSSVNLLAPISILNSHPVEWSAIISVDHYLYAISADIEKAPYSNVPYLDCRTHTWNEAPRMRLAHTNSEFEGIVYLPGSFESPDSLNCVEVYNTMTQTWKPVPPEKRMFKLENLEKKIYYKSFHLDSRAGKGLSLSYKSKHLTCGLVVLDTVDSYLRSSCMIENIAYFYRKGNFIWRGLDGKILVYGKIEGLEGLPKFSRYSSVQLAEYGGKLVVLWDKYVPASGYKEKMIWCAEISLEKRNGKEIWGNVEWFDAVLTVPKSYKILCATAATL
>AtFBK90
MSSPEKKRKKNQKSSPNPSLPEDLIVSILARVSRSYYTNLSVVSKTFRSILTSPELYKTRTLLGKPETFLYVCLRFPDEANPRWLILYRKPNQTLTKKKKKKEDSSVHLLAPIPILNSPTVEWSSLVAVGSYLYAITADIKDSPCSNVWYLDCRTHTWLDSPRLRLAHINSDFNGRTYFPGSSEKPDSLNCVEVYNTNTQTWNPVPPQKRKLKFGNMEGKIYIPPCQENHRKAVALNPKVLTWEAVGLGTNLDRGSFCMIGNIAYCYDPSGKFRWMNCNTAEGDWSRLEGLEGLPKFARYSTVKLAEYGGKLVVLWDKYVAASGYKEKMIWCAEISLEKRNSEEIWGKVEWFDAVLTVPKSYKFVCAKSATV
>AtFBK91
MSSPERKRKKRSLEPSPESTPNPSLPDDLIVSILARVSRLYYPILSLVSKSSRTLVTSPELYKTRSFFNRTESCLYVCLDFPPDPNPRWFTLYRKPNQNITEKTKNSSGFVLAPIPNHHSHSSSIVAIGSNIYAIGGSIENAPSSKVSILDCRSHTWHEAPSMRMKRNYPAANVVDGKIYVAGGLEEFDSSKWMEVFDIKTQTWEFVLSPLAERFIYRSLVIEGEIYIFGDKVVTYKPKEDRWGGVGEHQSMDLGLFFHSYCVIDNVLYCYRPGGIKWYESEKRSWRKLRGLKGLSKLASSCVKLADYGGKMALLWDKYIPCSGNKSHSISCAVVSLERCKNQGIRGKVEWFDDMLTVPSSYNFVGALAATL
>AtFBK92
MSSLPDDLLLSIFARISRLYYPTLSLVSKSFRSLLASPDLYKARSLLGHTESCLYVCFHFDSGPNTHWFTLCRKPDGTLTNDTSKKKKSNGYVLATVPIPHSPPANFSSLVAVGSDIYNIGGSIYLGPSSSSVSILDSQSHMWREAPSLRVELMSHSASVLDRKIYVAGSYKDGNGDSNSCKNLFEVFDTKTQVWHPEPIPCSKTKGIFYSKSACIDGKFHVETTHGVVYAYKEGRWDKAIPTMFGMRASYSFCEINNVLFYIHRGVFRWYDTKLRMWRILKGLLGLPSLPENMFVRLADYGGKMAVLWEEDRPSCGAGGRDEMMIWCAVIALKRHLNFSFWGKVEWFDHVLTVPKQHVFVKALTASL
>AtFBK93
MEWDSGSDLSADDASSLADDEEGGLFPGGGPIPYPVGNLLHTAPCGFVVTDAVEPDQPIIYVNTVFEMVTGYRAEEVLGGNCRFLQCRGPFAKRRHPLVDSMVVSEIRKCIDEGIEFQGELLNFRKDGSPLMNRLRLTPIYGDDDTITHIIGIQFFIETDIDLGPVLGSSTKEKSIDGIYSALAAGERNVSRGMCGLFQLSDEVVSMKILSRLTPRDVASVSSVCRRLYVLTKNEDLWRRVCQNAWGSETTRVLETVPGAKRLGWGRLARELTTLEAAAWRKLSVGGSVEPSRCNFSACAVGNRVVLFGGEGVNMQPMNDTFVLDLNSDYPEWQHVKVSSPPPGRWGHTLTCVNGSNLVVFGGCGQQGLLNDVFVLNLDAKPPTWREISGLAPPLPRSWHSSCTLDGTKLIVSGGCADSGVLLSDTFLLDLSIEKPVWREIPAAWTPPSRLGHTLSVYGGRKILMFGGLAKSGPLKFRSSDVFTMDLSEEEPCWRCVTGSGMPGAGNPGGVAPPPRLDHVAVNLPGGRILIFGGSVAGLHSASQLYLLDPTEDKPTWRILNIPGRPPRFAWGHGTCVVGGTRAIVLGGQTGEEWMLSELHELSLASYLT
>AtFBK94
MAAEEHSNKRREVSASASASASASVVVNLRVGEEDNDGHRLRLGSSDSVLPGLIDDVALNCLAWVPRSDYPSLSCVNKKYNKLINSGHLFALRKELGIVEYLVFMVCDPRGWLMFSPMKKKWMVLPKMPCDECFNHADKESLAVDDELLVFGRELFQFAIWKYSLRSRCWVKCEGMHRPRCLFASGSLGGIAIVAGGTDMNGNILASAELYDSSSGRWEMLPNMHSPRRLCSGFFMDGKFYVIGGMSSPNVSVTFGEEFDLETRKWRKIEGMYPNVNRAAQAPPLVVVVNNELFTLEYSTNMVKKYDKVKNKWEVMGRLPPMVDSSNGWGLAFKPCGDQLLVFCGQRGPHGEGIVVNSWCPKSGAKDGNLDWKVLGVKENVGVFVYNCAVMGC
>OsFBK1
MWDSIRYGLARAVLMRCNCGSSMLAHLMTDVMEDNSSWTALSIDHIRISAFNFGIVSEDNDEGKEFLLSLDTVVPDDILERIFTFLPIVSMIRSTAVCKRWHDIIYSSRFLWTHMLPQRPWYFMFTSNESAAGYAYDPILRKWYDLELPCIDKSSCFVSSSCGLVCFMDNDSRNAISVSNPITKDCKRILEPPGAKFPDYSTIAIKVDRSSHNYTITLAKCKQVPEDYVRWDFSLYKYDSQSSSWVTAVEEVFIGWRGGDDSVICDGVLYCLIHSTGILGNIEPRHSIIMYDLIAGPSKASLMQSSIPAPCSLTCGRLLNLREKLVLVGGIAKQNRPDIIKGIGIWELHKKQWQEVGRMPHKLFQGFGEFDDVFASSGTDDLVYIQSYGATALLAFDTKQKQWKWSAKCPVSKRFPLQLFTGFCFEPRLDITT
>OsFBK2
MVALEMCAGVGVRGHELKHGRQRHEEVGSEVAGDGVASLGEMDLYGDVLESVVERVPAADLAASARVSREWLRAVRAALRRRPRRLPWLVVHLHGRRRRTAAYDPHSGAWVTVPAARHDTPSHVRLVRGAGGDRVCALSLSGLAVSGDPLGKDVCVALKAPGVWRVDPVFAAVGDRVVALGGACQLALGEGEDASVVEVHESGSWTACGPMPAELRESAAATWLSVAATDQRVYLTDRSTGWASWFDPAKQQWGPTCRLRPDATVSTWGLAPGRGGAERLVLFGAKRCGRAEQAKSRVVIQAWEVDGDGLALSRGAAHDTMPGEMSERLFPRDEDGDEEDEEEMSPSIGVCGNAAGGYVYNAADPTIGAVLYELRDGVGSAVERWEWVPCAPSVEAEPLGRFILACSPVGLDELARGQPAACTTAQ
>OsFBK3
MTSEIKHGGKLSCSGMDSDGPHTSLIHGLPDEIAILCLARVPRRYHNALRCVSKRWRALLSSEEWHSCRKRNNLDEPWVYVICRSTGIKCYVLAPDPTTRSLKIMQVIEPPCSSREGISIETLDKRLFLLGGCSWLKDANDEVFCYDASSNCWSSVAPMPTARCYFVSAALDKKLYITGGLGLTDKSPNSWDIYDPVTNSWCVHKNPMLTPDIVKFVALDGELVTVHKAAWNRMYFAGIYDPLCRTWRGTENEIALCWSGSTVVMDGTLYMLEQSLGTKLMMWQKETKEWIMLGRLSDKLTRPPCELVGIGRKIYIIGRGLSIVTIDLDTVRADGFLVSSSTGPLVEHDFPPERCRVISI
>OsFBK4
MEWDSDSEGSGDEEEEEEEEEEEGVEVGGGGDGGVGVGVGGGFALAIEGVLGACGLVVSDALEPDFPIIYVNRGFEDATGYRAEEVLGRNCRFLQCRGPFAKRRHPLVDTTVVTDIRRCLEEGTVFQGDLLNFRKDGSPFMAKLQLTPIYGDDETITHYMGMQFFNDSNVDLGPLSVSTTKEIVRSTLITPDNTIRPSPMGKGFCSEHSDLFLLSDEVLCQKILSRLSPRDIASVNSVCKRLYHLTRNDDLWRMVCQNAWGSEATQVLETVAGTRSLAWGRLARELTTLEAVTWRKLTVGGAVEPSRCNFSACAAGNRVVLFGGEGVNMQPMNDTFVLDLNASKPEWRHINVRSAPPGRWGHTLSCLNGSRLVLFGGCGRQGLLNDVFMLDLDAQQPTWREIPGLAPPVPRSWHSSCTLDGTKLVVSGGCADSGVLLSDTYLLDVTMERPVWREIPASWTPPCRLGHSLSVYDGRKILMFGGLAKSGPLRLRSNDVFTLDLSENKPCWRCITGSGMPGASNPAGVGPPPRLDHVAVSLPGGRILIFGGSVAGLHSASKLYLLDPTEEKPTWRILNVPGRPPRFAWGHSTCVVGGTKAIVLGGQTGEEWTLTELHELSLMFPTLNQKDLELYSWKL
>OsFBK5
MDRRNQAPPVDSSACLCRVERSVAGAAAARLMPRAKACAQPSLRASIHPLKPKRSPGRDHRGGGGAGGGGGRQCPLIPGLPDDLAVACLIRVPRGDHWKLRLVCRRWSRLLAGNYFYGLRRRLGLAEQWVYAVKRDGEGRVSWDVLDPARLAWRALPPVPGEYAGAAGFGCAVLGGCHLYLLGGSDPRRGPMRRVVFYSARSNRWHRAPDMLRRRHGFGCCVMGNRLYVAGGEGCGVGGGGGGGLRSVEVFDPAKNRWSFVSDMAASLMPFVSAVHGGRWYVKGLGAQRQVMSQVYSPEADAWSAAHELDAMVTGWRSPSASLGGRLYAADCKDGCRLRAYDEAAGAWSGRVDGGQHAGSSHAVEAAAMVALHGKLCVVRNDMSVSVVDVAAASPRWETVVGKGQMKAFVANLLSAIAGGRGRAKNRVLHCQVLEA
>OsFBK6
MSDDELIPGLPEEVARECLLRVGFDQLPSARSTSRRWKAEVESPFYHRLRRARGMARPLLALAQAEPPLAAAGPANKYAGLSTSYRLVLHDPVAGGWAALPPLPGAGGLPLFCQLAAVAACGGERRRLVVVGGWDPETWAPTDAVHVYDFLSGSWRRGAAMPGPRRSFFACAAVGRWVFVAGGHDEEKNALRSAVAYDAEADAWVPLPDMAAERDEARGVCVGGRFVAVGGYPTEAQGRFAGSAEAFDPAAWAWGPVQERVLDEGTCPRTCCAAPAPAAGATMYMLRDGHLAARDATNNGGAAWRAVASLPEDGRAVTALAAIGDGRVVAIGAGSHGGEQAVYLLTTGEGGDKNGAAQSWARAAAPPEFAGVSYWARAKSRFSLYTMFLCQLPRVALWGRVEMAKPTHDMTKERDVCYRFMRAELPSHI
>OsFBK7
MGSEEWELYPSSFIGAQVIDYGHVSGDMDDDQSGDLAVSMDAVLPDDLLEKVLSFLPVASVIRSGSVCKRWHEIVHARRQTWSKMVPQKPWYFMFTCSEEAVSGFTYDPSLRKWYGFDFPCIEKTTWSISSSSGLVCLMDSEDRSRIIVCNPITKDWKRLVDAPGGKSADYSALAISVTRTSHQYMVAVARCNQVPSEYYQWEFTIHLYESEINTWVSPFTELLIGWRGGDECVICDGVLYYLVYSTGVLVNNNEHRHCLLMYDLSTRPTHTSLMSMAIPVPCPLTCGRLMNLNERLVLVGGIGKQDRPGIIKGIGIWELRNKEWHEVARMPHKFFQGFGEFDDVFASCGADDLIYIQSYGSPALLTFELNQKLWKWSLKSPVTKRFPLQLFTGFSFEPRLDIAS
>OsFBK8
MAASSSSSSSAGRRLAGNLSLRPGVASIIPGLPDDVAAVILCLLTFPDQSRLRATSRAWRLLLSAATLLPLRRSLRLPRRHLLCLFPTDPSLASPILLDPAAPTAWWSLPPIPCSPQHYGLANFAAVAVGGQIYVLGGSRFDARSYPLDNPSPSAAAYRLDLALSRHRWERLPDMRVPRGSFACAPAPSGGVIVAGGGSRHPTFPSYGSRTSGVELYDAAARAWRVTAAMPRDRAGCVGFVAHGAGDGREDEFWVMGGYDGYTTVGGVVPSDVYCRDAVALGLWSGKWREIGDMWEEWERERLGPVAVISAEDGRVTEVFMLDGHDIFRYNFSSNSWSKEATLRRKIPSTQSCGFIAMNGELYVLTSAKLPVETSSPWKQSKKRLALEFQVYNPAAKMWRVLTTHPPVNVPIDFRTAALCTVEL
>OsFBK9
MLTLVGTRDSFAQSQAQLCAGMQLKAPTRAKYSQGFMPIGESDAYCALIPGLPEDLAKICLALVPRSQFPVMGSVSKRWMSFLESKEFIAVRKEVGKLEEWVYVLTADAGSKGSHWEVLGCSGQKHSPLPPMPGPTKAGFGVVVLDGKLFVIAGYAADHGKECVSDEVYRYDSCLNRWVELSKMNVARCDFACAEVNGMIYVAGGFGPNGDSLSSVEVYDAEQNKWTLIESLRRPRWGCFACSFEGKLYVMGGRSRFTIGNTRFVDVYNPNDNSWGEVKNGCVMVTAHAVLDKKLFCIEWKNQRSLAVFNPADNSWQKVPVPLTGSSSTRFCFGIHDGKLLLFSLDEEPCYKTLMYDPAAPTGSEWFTSELKPPGLCLCSVTIRA
>OsFBK10
MGGAIERDGALLGAALVEPEAAELIPGLPDDVAMECLARVPSRSHRAVRRVCRGWRRAAASEAFRRRRRAAGAAEDVVFLVQATPARGGDDGKGPSAATECALAAANLTTGEWRRVEGAGEGEEEAWGGGVPFFARCAAAGDGRHVAVVGGWEPAALCLTRDVRVLDVPAGVWRRGAAMPDSRGFFGCTGSGGVVYVAGGHDESKNALRSAYAYDVASDAWRALPDMSEERDEPQLVANPGRVLAASGYPTDAQGAFKKTAERYTTTTTGDATAWSSEGDMAPNTAETCLAAVGGKVWAVGAGKGGVREWDGGAWRDVADGPPGMKACVKAVGAGDGDGAAMFVFVFGKVEDGKQYAAWVMEDAGGAARWRGVAVPPGFGGFVYSGAAVRV
>OsFBK11
MGSVVSSANINARSMDRHEKSGFGSNKRVKISTYECDSFQRIIPTLPDELSFQILARLPRLYYLKLKLVSQAWKAAITSSELSQLRRELGLTEEWLYVLTKLEPNKLDCYALDPLFRKWQRLPPMPSFVSEEESTGRTQSSWFQTWNVVGSSIRIADFIKGWFRRRYGLDQMPFCGCSVGVADGCLYVFGGFSRAVALNCVFRYNPCLNVWQEVSPMISGRAFSKAALLQSKLYVVGGVSRGRNGLLPLRSGEVFDPKTGIWSELPEMPFMKAQVLPTAFLADVLKPIATGMASYKGKLYVPQSLYSWPFFFDIGGEIYDPELNSWETMADGLGDGWPARQAGTKLGIVVNEELYTLEPSSSLDSGQIKRYDSEQDTWKTIVPQVPVHDFTDAEAPFLLAGLHGKVHVITKEANNNLQVMQAVLQNNIENSPSEENIIWNILASKNFGSAELVSCQVLDV
>OsFBK12
MDAAAGGAPPRPAAGIRVRVPLVESVSCYCRVDGGLKTVVSARKFVPGAKLCMQPDIKPNKRKSRSSHKERCRTQAPLLPGLPDDLAITCLMRVPRLEHTNLRLVCKRWNRLLSGNYYYSLRKKLGMAEEWVFVFKRDRDRKISWHAFDPVHQVWKSLPPVPAEYSEAVGFGCAVLSGCYLYLFGGKDPVRGSMRRVVFYNARINKWLRAPDMLQKRHCFGSCVINNRLYVAGGECEGIQRTLRSAEFYDPNRNRWSYISEMSTGMVPFIGVVYDGKWFLKGLDSHRQVVSEVYMPTSNVWSVTADEMVTGWRNPSICFNGRLYSAECRDGCKLRVYDRDTRSWTRFMDSRRHLGNSRAFEAAALVSLNGKICIIRNNMSITLVDVSNTPTVIEINNAHMWDVFARKGQHRSFIANLWFTIAGRNFKTHIIHCQVLQV
>OsFBK13
MPAAESCHSRSLSWLVKSCIPADPARHIAVPVLCPTPQPPPPSSPPAPPISALPDDLLLECLARVPRASLPPLPAVSRRFATLLASDAFLHLRRAHAHLRPSLLALSVSDNGCTAQALLRFDASVPVLEVAALPLPPTLLHCCGSVFAHARAVVLGRDVFLIGRGATLRVDALTGAARACAPTLFPRKKFAAAAVGDRIYVAGGSARTSAVEEYDPEVDAWLVVGEAPRRR
>OsFBK14
MLTLVGAREPFVKAQTNLPATMQLKFPTRTQGDSYGALIPGLPEDLAKVCLALVPRSYFPVMGAVSKSWMSFIGSKEFIAVRKEVGRLEERIYALITGDGGKGPYWEVLGSLEQQNRMLPPMPGLTKAGFSVVVLDGKLLVMAGYGVDYGKECVSDEVYQYDARLNRWAALAKMNVARRDFACAEVNGAVYVAGGFGSDGDGLSSVEVYDPQRNKWTIIESLRRPRWGSFACSFNGKLYIMGGRSSFTIGNSRFIDVYDPILHSWTEIKKGCVMVTSHAVINKRLFCIEWKNQRSLAIFNPSDSSWQKIPVPLTGSSATLFSLGVLDGKLLLFSQEEEPGYQTLMYDPTAPAGSEWHTSTLKPSGLCLCSVTIES
>OsFBK15
MEDLQDCDCKSLVAVPGSVVLHLFRLFNQQDNSWQKYTLAYFLLVRNEYFSRDSRKHSDGKNQLLDCCDDSELDLDVLYADLDSKELELKLQKPVVKTQSKGDSSASGSNDCFFPGLHDDLAQDCLAWASRSDYPSLSCLNKKFNLLINSGYLYRLRRKYGIVEHWVYLACSLMPWEAFDPSRKRWMRLPRMPCDECFSCADKESLAVGTQLLVFGREYTGLAIWMYNLLARGWSRCTPMNLPRCLFASGSFGEIAIVAGGCDKNGQVLKSAELYNSETGHWETLPDMNLPRRLSSGFFMDGKFYVIGGVSSQRDSLTCGEEYNLETRTWRRIHDMYPGGTSASQSPPLVAVVNNQLYAADQATNVVKKYDKGNNTWNIVKPLPVRADSSNGWGLAFKACGDRLLVIGGHRVPRGEVILLHSWCPEDGNGGADWEVLSVKERAGVFVYNCAIMGC
>OsFBK16
MGDAAAPPAAVAAAARAARPTSPSRPPKAIRSTKPRGLDEETAAPAAATFPSIKAPSAAAASLLHADVPMEARVWAPLPDDLLLEVLARVPPFLLFRLRPVSRRWDSILHDPAFLAAHAGVPSHGPCLLTFWRGAASSPPQCSVLSLPLRARYKLPFGFLPAWDLWLVGSSGGLVCFSGFDGAGFRTVVCNPLTQTWRVLPDMHYNQQRQLVLAVDKKRRSFKVIAASDVYGDKTLPTEVYDSKENKWSVHQMMPAANLCSSKMAFCDSRLYLETLSPLGLMMYRVDAGNWEHIPAKFPRSLLDGYLVAGARTRLFLVGRIGLYSTLQSMRIWELDHGRTVWVEISRMPPKYFRALLRLSAERFECFGQDNLICFTSWNQGKGLLYDVDKKAWSWIAGCASQLCNSQICFYEPRFDTLIY
>OsFBK17
MGYNELIPGLPEEVARECLIRVGFDQLPAVRRISRQWKAEVESPAYNRLRKAEGLARPALALVQARRELAEAGPAADKQSSAGGVPGNSYRMVLLDPAEGRWTPLPEVGGASGSLPLFCQVAAVDGGVEGRKRLVVVGGWDPETWAPTDSVLVYDFLTGAWRRGAAMPGPRRSFFACAAVGGKVFVAGGHDEEKNALRSALAYDPDADAWAALPDMAEERDEPRGLCVDGKFLVVGGYPTPAQGRFVGSAEWFDPATSTWSAVQEGFVDDGACPRTCSAAPEAGDRMYMLRDGHLVARHGAISSAPAAWRPVAPVPEDARTAAAVSVIPDGRVVVIGSDCHGGDQTVYTLREEAGKPASWARAPAPPEFSGHVQAACLLEI
>OsFBK18
MSFSSSMSKQQVLEVAGDEVGGGGGEEVMELIPGLPEEVAEKCLLHLPFLYHRLFRTVSSTWNRFLTVSPAKFPSAAAASVSLSLPFLFAFAFDPASRRLQCQALDPFSRRWLLLPPVPGGAAAAGSFAVVGLPRRGEIYVIGGVVEGGDKAVRSVAVYSAARNGWEEAAGMGTARGYMAAGEVGGRLVVAGEDGEAEVFDPEEGRWAPAAARRGAAVARYDAAASGGKLYVTEGWAWPFERAPRGAVYDAASDSWSEMARGMREGWTGSCAVAGGRMYIVAEYGEWRLKRYDEPRDEWRMVAGSGVPPEVRRPHVVSGEVEEVGSGGRRRIYVVGAGLDVAIGTVSPSPAIHGGDDERVDWEVVKGPAEFAGLAPCNAQVLYA
>OsFBK19
MEWDSESDGAGSIGAGEEEEEEEEEEEGGFGGGGGGGGGGGGMFSFAIEGMLRASGPCGLVVTDALEPDCPIIYVNCGFEEATGYRAEEVLGRNCRFLQCRGPFAQRRHPLVDAMVVSEIRKCIDNGTEFRGDLLNFRKDGSPLMNKLHLTPIYGDDETITHYMGIQFFTNANVDLGPLPGSLTKEPVRSTRFTPDNFFRPISTGPGQSNFCREYSSLFQLTDEVLCQSILSRLSPRDIASVSSVCRRLYLLTRNEDLWRMVCQNAWGSETTRALETVPAAKRLGWGRLARELTTLEAVAWRKLTVGGAVEPSRCNFSACAVGNRVVLFGGEGVNMQPMNDTFVLDLNASNPEWRHVNVSSAPPGRWGHTLSCLNGSLLVVFGGCGRQGLLNDVFTLDLDAKQPTWREIPGVAPPVPRSWHSSCTLDGTKLVVSGGCADSGVLLSDTYLLDVTMDKPVWREVPASWTPPSRLGHSMSVYGGRKILMFGGLAKSGPLRLRSSDVFTMDLSEEEPCWRCLTGSGMPGAGNPAGAGPPPRLDHVAVSLPGGRVLIFGGSVAGLHSASQLYLLDPTEEKPTWRILNVPGRPPRFAWGHSTCVVGGTKAIVLGGQTGEEWMLTEIHELSLASSTV
>OsFBK20
MMAAAKRPYCKPPPPTTTTTAITSSSGQNHKRLRPSLPAAAAMDGGMEEEAVAPPPPTTMTTTTPPQPLLPGLPDHLAQLCLSPLPPRLLHAVCRPWRRLMYAPSFPPFLSLYALLDDADADAGVSFAAYDPLAGRWDALPSPPMPSPPPMLWHPSFLARRLPLQSVAAAGRLVLVSGSTQSLHPALSRPLVFDPAAPTPRWQLGPRIPLSPRRWCAAGAARGRVFVAGGVGAGYDPAVARSGATWDPAASPPPAAAWEPIPPLRDGRFSRDAAEAVCSGGKVCMVNLRTPGAKEGAVFDLRAGRWEDMPPGMLAGWKGPAAASPPDDGETIYVVDEERGALTAYDWGADRWRTVAESDRLKGAAEMTVAGGKACVVAPGGGKVLIVDVTPPPPPPPAARRESWAAPPPPPRMWEVAAPGGKRVVSLHVLPRMTRPE
>OsFBK21
MRRVRVSSHQSPVHKLGDSQMKLTPKFRLATTSALPSSMPASDLEQASWETPLIPGLPDDAALNCLLRLPVETHEACRLVCRRWHHLLADKARFFMQRKVMGFRSPLLFTLAFHRCTGKIQWKVLDLNYLTWHTIPAMPCRDRACPRGFGCVAIPSDGTLLVCGGLVSDMDCPLHLVLKYDVYKNRWTVMTRMLAARSFFAGGVIDGRVYVAGGYSTDQFELNSAEVLDPVKGVWQPVASMGMNMASSDSAVISGRLYVTEGCAWPFFSSPRGQVYDPKIDRWEVMPVGMREGWTGLSVVIDKHLFVISEYERMKVKVYDPETDSWDSVKGPPMPERIMKPFSVSCLENKIVVVGRGLHVAIGHVKKQPGSHPDSRSSSYLIQWQDVDVPREFGDLTPSNSQILYA
>OsFBK22
MSTSAPTSSPEPPEFIRGSLIPALPDDLAIHCVALLPRAAHPSLALVSRAFHTLLCRDPGPLLAARRRLRLSDPHVILSLRPPASASPLFFLLLPHPGWPPLPLPSPPVPVSSSSSVAVDGNRVFLFGGSVSGVPSPSVQILDPRTRSWSVGPRLSSPREFAAAVAHSGVLFVAGGCVPSSPFWAESLNLSSPDAKWSPVPSPPHFREKWMHGSASLAGKVLAVADRGGLAYDPAAPPTEAWAPVSPILDMGWKGRAAVVGGILYSYDYLGQVKGYDPDTDCWSKVEGLEQELPKFLCGATLANVGELLYLVWEGKWKGKGKAKGKGEARSMVVIDWAAIAVTKAEEGRLTGKVLSRDTIVFKDMPKGSAITHCIALEL
>OsFBK23
MEEEAAVARLGCDQVLSILHLLPAESVLSFAAACRAFHAWASSDALWEALCRRDWGARATAALAERRRRGGGGVPWRRIYAEVALLGALSARRVPVKGASPRPRASHSLNLVAGWLVLFGGGCEGGRHLDDTWVAYVGNGAGNRSSAVFSWQQLDSGTPSGRFGHSCSIVGDALVLFGGINDQGQRLNDTWIGQIICEESRRMKISWRLLEVGPHAPYPRGAHAACCVDDKFIVIHGGIGQSGSRLGDTWLLDLSNGLRSGIWHQIEDTEPLPLSRSGHTLTWIGGSRMVLFGGRGSEFDVLNDVWLLDINERYPKWKELKYDLSSVLGEMPFPRVGHSATLVLGGKILVYGGEDSQRRRKDDFWTLDLPALLQFESGSKKMTKRMWKKLRIDGQCPNYRSFHGACVDTSGCHVYIFGGMVDGLVHPAEASGLRFDGQLYQVDLVLHL
>OsFBK24
MPRALQRSGSNSLAALLRADPPPNAAIADQDDAKRPGRRRRRRRRSCLRLPLGVGAGGCRVCACDEMDPATAAPRRRAPEEKDDDEEEEEAVPPAALQCFSWKKGAAAARTSGVGDGDRVMVEEVEAAAASLSVLPDDLMEMVLGRLPLASLLAARCACRRWRDLTVAPQFMRMRRVEARPHRTPWLFLFGVEGDGWGATAAATAVHALDVDAQRWRRVGADGLRGRFLFSVAGVGDELYVVGGRSGDAGSVKTKTHKGVLVYSPLAGAWRKAASMRSARSRSVLGVFEMGTISRSILLARADKHVHRHANTGGGKFRLGGTSAVYEDPHRLSLRRLRLRDVLNDDADSSEFAATDAKVAGQEEERRAQQRLALIAVGGRGRWDEPLVSGEIYDPVTDKWFEIAGFPADVGLACSGAVCGQMFYVYCESDTLVAYHLDKGFWSVIQTSRPPPRLRDYAPTLLCCSSRLLMLCVSWCDRAGNGSASRRERVMRKLFELDLGSRRWGEASSHPDAPMDLNAAFAAGADTVYAVEMFRVFGKVLDFVTACRVSDTDDHRWRRLARNNAAADADAMSSKLKSMAVLHL
>OsFBK25
MGALLSSPNSKNQPWEHGEASKADSSKKLRMSAPPLSGGYDHPGLIPGLPDEISLQILARMPRMGYLNAKMVSRSWKAAITGVELYRVRKELGVSEEWLYMLTKSDDGKLVWNAFDPVCGQWQRLPLMPGISHGGECKRGIPGLWLGDLLSAGIRVSDVIRGWLGQRDSLDRLPFCGCAIGTVNGCIYVLGGFSRGSAMKCVWRYDPFVNAWQEVSSMSTGRAFCKASLLNNKLYVVGGVSKGKNGLAPLQSAEVFDPRTGIWVEVPDIPFSKAQALPTAFLAELLKPIATGMTSFGGKLYVPQSLYSWPFFVDVGGEIFDPETNSWAEMPVGMGEGWPARQAGTKLSAVIDGDLYALEPSTSSDRGKIKIYDPQEDAWKVAIGQVPVGDFAESECPYLLAGFLGKLNLIIKDVDSKINIMQTDVLKPVELSAPGNGPTCQNQQLSSEQETNLWKVIVSKNLAAAELVSCQVLNI
>OsFBK26
MMSTLIDGLPNEVALQCLARVPFLSHPVLQMVCHSWRASVRNGELSKVRNQISATEDLLCVLAFEPENMWQLYDPLRDKWITLPVMPSQIRNIARFGVASVAGKLYVIGGGSDRVDPLTGDHDRIFASNEVWSYDPLCRLWVQRAPMLVARAMFACCALDGNIIVAGGFTNCRKSISKAEIYNPEADTWEPLPDLRQAHSSACSGLVIKGKMHVLHKGLPTVQILEDGNAWAVEDYSWLQGPMAMVRGELYVLSNSCIMKQRGVNFPDKMVSCASEFQSRIGFGMIGLGDNIYLVGGVIGPGPRNQCIKPLSDVDILNVTSERPTWLPGSPMTHCRGSISGCALLRI
>OsFBK27
MDSAARASQSAAPPPPGAGVRVRAPLVESVSCYCRLDTGLKTVVDARKFVPGAKMCMQPDVKPNKCKSRGSRKERSRTQAPLLPGLPDDLAIACLIRVPRVEHPNLRIVCKRWNRLLSGNYYYSLRKRNGMAEEWVYVFKRDREGKISWHAFDPLHQLWKSLPPVPAEYSEALGFGCAVLSGCYLYLFGGKDPLRGSMRRVVFYNARTNKWHRAPDMLRKRHFFGSCVINNCLYVAGGECEGIQRTLPSAEVYDPNRNRWACVAEMNNGMVPFIGVVYDGKWFLKGLDSHRQVTSEVYLPSSNLWSTIDDEMVTGWRNPSITFNGKLYSSDCRDGCKLRVYDPNTGTWAKFMDSKHHLGSSRAFEAAALVTLNGKLCIVRNNMSITLVDISDPTMSIETDSARMWETVARKGQHRSFVANLWSTIAGRNLKSHIIHCQVLQV
>OsFBK28
MPAAESCHSRSLSWLVKSCIPADPARHIAVPVLCPTPQPPPPSSPPAPPISTLPDDLLLECLARVPRASLPPLPAVSRRFATLLASDAFLHLRRAHAHLRPSLLALSVSDNGCVPQALLRFESSVPVLEVAPLPLPPTLLHCGGSVFAHARAVVLGRDVFLIGRGATLRVDALTGAARACAPTLFPRKKFAAAAVGDRIYVAGGSARTAAVEEYDPEVDAWRVVGEAPRRRYGCAGASAGGVFYVAGGVAVSGEGARALEAHVCAGSVDALHVASGTWARPRALPGGGCVVGACGVGDHLYVVASHAVELSFWRWSGATGRGGDGRGWGGWVALEAPPMPRGSVGLGMAVRVAMAGLGTNRVAAVLRLKFCHAIFNSYAARIAARSCHYPAASSTSLQPQSPSIPFDLPTLLLRMHASISFALAPASSPDAASFAPTAADVGGAVCLGYGIAIAVGVLVFISTVMLASYICVRAKAGAAAVLLADDDGGGAPAASAVVVLGLDGPAIDALYPKLLHVGVGDDDDACAGAQCAICLGEFVAGDALRRGHGCGHRFHAECAERWLRVSATCPVCRDSPLPSPMATPLAEAVPLAAHAR
>OsFBK29
MRSPRSRALERDAGGVAVEHVELIPGMPDDVAVDCLARVPHGAHRAMRRVCRGWRSAAATPAFAMARAEAGANEDLVYLLQFANPAAAAAAAEEAKEDGDAPANSPAYGVAVYNVTTGEWRREKAAPPVPMFAQCAAVGTRLAVLGGWDPETFEPVADVHVLDASTGVWRSAPPMRSARSFFACAEAGGRIYVAGGHDKHKNALKTAEAYDAVADAWDPLPDMSEERDECDGMATVAGDRFLAVSGYRTARQGGFERDAEWFDPAARAWRRLDRVRAPPSAAHVVVRGRVWCIEGAAVMEWLGSRGGWREVGPSPPGLKAGTARAVCVGGGERVVVTGAIEDSDGGSGRHALWVFDVKTKNWTVVRPPPEFAGFAFSVAAVRI
>OsFBK30
MVVSEIRRCLNEGIEFQGELLNFRKDGAPLYNRLRLIPMHGDDGFVTHVIGIQLFSEANIDLSNVSYPVYKQQSNHRPNIQEINPASHEHIPKIQSSEYCCILQLSDEVLAHNILSRLSPRDVASIGSVCTRMHELTKNDHLRKMVCQNAWGRDVTVRLEMSTKMLGWGRLARELTTLEAASWRKFTVGGRVEPSRCNFSACAVGNRLVLFGGEGVNMQPMDDTFVLNLESAKPEWRRVKVSASPPGRWGHTLSWLNGSWLVVFGGCGQQGLLNDVFVLDLDAKQPTWREVASEGPPLPRSWHSSCTLDGSKLVVSGGCTESGVLLSDTFLLDLTKEKPAWKEIPTSWSPPSRLGHTLSVFGKTKLFMFGGLAKSGSLRLRSCDAYTMDAGEDSPQWRQLATTGFPSIGPPPRLDHVAVSLPCGRIIIFGGSIAGLHSPSQLFLLDPAEEKPTWRILNVPGQPPKFAWGHSTCVVGGTRVLVLGGHTGEEWILNELHELCLASRPDEDE
>OsFBK31
MPAAESCHSRSLSWLVKSCIPADPARHIAVPVLCPTPQPPPPSSPPAPPISALPDDLLLECLARVPRASIPPLPAVSRRFATLLASDAFLHLRRAHAHLRPSLLGLSVSDNGCIAQALLRFESSVPVLEVAALPLPPTLLHCGGSVFAHARAVVLGRDVFLIGRGATLRVDALTGAARACAPTLFPRKKFAAAAVGDRIYVAGGSARTAVVEEYDPEADAWRVVGEAPRRRYGCAGASAGGVFYVAGGVAVSGEGARALEAHVCAGSVDALHVASGAWARPRALPGGGCVVGACGVGDHLYMVASHAVELSFWRWCGATGRAGDGRGWGGWVALEAPPMPRGSVGLGMAVRVAMAGLGTNRVAAVVSAAAVRGHNAGGGALEGMVLVYDIAGGKWSRAPDLPPGFRRAALQFAMWSSSCFINHDEREPRDCTNRFGSASTNSALNFVTPFRLIRRSHRSSFVPLSSRKPHFPAAAVSISSILFAHTEMHARLLLRMHAPISFAPASSPDAASFAPAAADVGGAVCLGYGIAIAVGVLVFISTVMLASYICVRAKAGAAAVLLADDDDDGGAPAASAVVVLGLDGPAIDALYPKFLHVGVGDDDNACAGAQCAICLGEFVAGDALRRGPGCGHRFHAECVERWLRVSATCPVCRDSPLPSPMATPLAEAVPLAAHAR
>SbFBK1
MDAASRPPPPHGAGVRVRAPLVESVSCYCRLDTGLKTVVDARKFVPGAKMCMQPEVKQNKRKSRGSRKERSKTQAPLLPGLPDDLAIACLIRVPRVEHPNLRMVCRRWNRLLSGNYFYSLRKKIGVAEEWVYVFKRDREGKISWHAFDPLHQLWKSLPPVPHEYSEALGFGCAVLSGCYLYLFGGKDPLRGSMRRVVFYNARTNKWHRAPDMMRKRHFFGSCVINNCLYVAGGECEGIQRTLQSAEVYDPNRNRWACITEMNNGMVPFIGVVYDGKWFLKGLDSHRQVTSEVYLPSSNTWSVIDDEMVTGWRNPSISFNGRLYSADCRDGCKLRVYDENTGTWTRFMDSKHHLGSSRAFEAAALVSLNGKLCVIRNNMSITLVDVSDPTMSVETSSARMWETVARKGQHRSFVANLWSSIAGRNLKSHIIHCQVLQV
>SbFBK2
MMLEGKSYLVSRSLPSSCEPETEWAYLAHEVLSGKRPTPEDVEVEDLDEADGGGKRSKPPSPQPHTPDICEGHGSSRHASGCGEQQGTGSNPMNSIGRDLTINCLLRLSRSDYGSVASLSRDFRAMVRSGEIYRLRRQSGVAEHWVYFSCNVLEWDAYDPYRERWIQVPKMPPDECFMCSDKESLAVGTQLLVFAMAHIVFRYSILTNSWTMADPMNSPRCLFGSTSVGEKAFVAGGTDSGGNILSSAEMYDSETHTWTPLPSMNRARKMCSGVFMDGKFYVIGGVANNNRVLTCGEEYDLKRRSWRIIENMSEGLNGVTGAPPLIAVVNNELYAADYSEKDLKKYDKKNNRWITLGKLPERSVSMNGWGLAFRACGDRLIVIGGPRTYTGGTIELNSWIPDERPPVWNLIARRPSGNFVYNCAVMGC
>SbFBK3
MRAAAGGAPQRRAGGIRVRAPLVESVSCYCRVDGGLKTVVSARKFVPGAKLCMQPDIIPTKRKSRSSRKERSQTQSPLLPGLPDELAISCLMRAARVEHPNMRLVCKRWNRLLSGNYYYSLRKKFGMAEEWIYVFKRDRDQKLSWYAFDPVNQLWKSLPPVPPEYSEAVGFGSAVLNGCYLYLFGGKDPVHGSMRRVVFYNARINKWLRAPDMLQKRHFFGSCVINNCLYVAGGECVGIQRSLRSAEVYDPNRNRWSSIAEMSTGMVPSIGVVHDGKWFLKGLNSHRQVVSEVYLPASKMWSTTGNEMVTGLRNPSISLNGRLYSADCRDGCKLRVYNRELGSWTRFIDTRHHMGSSRSLEAAAFVSLNGKLCIIRNNMSITIIDMSDPTRVTEVDSARMWEAFARKGQHRSFMANLWSAITGRNLKTDIMHCQVLQV
>SbFBK4
MRRVRVSSQQAPVHKLGDAQMKLTPRFRLAATSTSTSDPEHQQQQPPSSWEEEQAPLIPGLPDDAALNCLLRLPVSAHDACRLVCRRWRVLLADKARFFAQRRQLGLRTPWLFTLAFHRCTGKIQWKVLDLGHLTWHAIPAMPCRDRACPRGFGCVATPGGDGADGALLVCGGLVSDMDCPLHLVLKYDIYKNRWTVMTRMLTARSFFAGGVIDGRVYVAGGYSADQFELNSAEVLDPEKGVWQPIASMGMNMASSDSAVIGGRLYVTEGCAWPFFSSPRGQVYDPKIDRWEVMPVGMREGWTGLSVVIEGRLFVISEYERMKVKVYDAEADSWDSVSGPPMPERIMKPFSVSCLDSKIVVVGRGLHVAIGHVQKEPAGDPDSRSSGYSICWQDVDAPKEFSDLTPSSSQILHA
>SbFBK5
MPPSCAQATTHPTHASASSATAGAQQEGAFLAGFSSSATALAVVPNQSPATARDVTAAATSWSGTCEQPDRMRSMQSKKDGRSGRPLPASAMASSTLRSGAQGETGVGVLPIDLVFEILIRLSAAELCRLRVVCQPWGSLLSDPQFIAAHATRHPRPLFVAGHGKSDPDDGILCRIMDLSGRVIKQIRSKKDEWLISTQCNLACVAKGTPKRCQLLNLVTGERFPVPEGLSPEHTPRKLEFSNHKVSVAFGQVASTGEFKLLRVVDKKASDEVRREQLCEVFTHGGSRGSPWRGKKAAQDHVNMSPLSRVAIDGIVYFLLDEYVSSRDVRPKGIASFDLLTEEWRAILRGPVSILAKGRYGDLSLAALNGSLVLVHSRPYVSMDLWFLMDFEKGLWVKQHTVKVNLSVLDGFRAHPLVILKNGSIVIYIGSRRSLRIYNPRTNTYRNVAKMVSSEGIALYTGNLLSIANDAI
>SbFBK6
MAPPSSLPELTDDLIGEILLRISPDEPAHLFRTSLVCRSWRHLLSDLGFLRRYREFHGTPPVLGFLNYNSLETTTSPACPLIPPALDCYGCVALDCRHGRVLLHTIHPAGLIVWDPITGNQHHLPDAPEDPYNHLTGAVLCAADGCDHVDCGRGGPFLVVFGGTADDENLVEGDDVSFTWLSVYSSATGTWSALASAHLGPIATSRDVMGPSLLAGGALHFLLEDGRRLLRYELGRHELSVTNLPPPLRVGNMALVKAEDGGGLGVAGVEGYSLHLWSWRGAAAGWVQGRVIELDMMLPMTIGDPSTRLLVVGYSECANTIFIHSNEGIFTIEFKSDRIKHICESRDFQTITPYASFYTP
>SbFBK7
MPRALQRSGSNSLASLLRAEPPDDVLPDSKRDGRRRMRRRRSCLRLPLGAAGGCRVCACDEMDSSAAAPRRRTPGNDDEDEDGAAAVQCFAWKKGAAADAAAHRPSGAGAGEVVVTEAVAAAASVAVLPDDVMEMVLCRLPLASLLAARCVCRRWRDLTVAPQFLRMRREEEPGPRRTPWLFLFGVDGDVGWGAAPAPAVHALDVAAHRWCRVGADGLKGRFLFSVAGVGDDLYVVGGRSGGSDAIHSKVKTHKGVLVFSPLVGSWRKAAPMRTPRSRPVLGVFEMSASCSILHTRAEKNVRRGKSRFGGASAVYEDPHRLSLRRLRLKDMLNEDTDSTGLASSHHGKSAGQEGEDGQPRLAIVAVGGRGRWDEPLVSGEIYDPLVDKWVEIAGFPTDVGLASSGVVGGRMFYVYCESDTLVAYHLDKGSWVVFQTLPPPPRLRDYAPTLVCCASRLFMLCVSWCDRHGPVNRREKVVRKLFELDLSSLQWTEASAHPDAPMDPHAAFAVGKDRVYAVEMFRIFGKVLDFVTACRVSDTEQKWSRVGRENAATEADAMSCRLKSMAVLHL
>SbFBK8
MSASAEPTSPPQPTAQVRGSLIPALPDDLAVHCIALLPRAAHPSLALVSRAFHALLCRHPEPLLAARRALRRSEPHVLLSLRPPSSASPLFFLLLPHPGWPPLPLPSPPVPVSSSASAATDGTRLFLVGGSVSAVPAASVQILDPRARSWSVGPRLSSTREFAAAVAHSGALFVAGGCVPSSPFWAEALDLSTPNAKWRPVASPAHLREKWMHGCASLAGKVLAVADRGGLAYDPAAPPAEAWAPVSPVLDMGWKGRAAVVEGILYSYDYLGQVKGYDPDTDSWSTVEGLERELPKFLCGATLANVGGLLYLVWEGKWKGKGKGKGEVRSMVVIEWASIQITRVDEGRLRGKLVSRDTVLFPDVPRGSTITHCIALEL
>SbFBK9
MIHLMEDHSSWDYLPVDHIRIPAFNSGVVSEASNGGNDFSVSLDAVVPDDILERIFTFLPIASMMRATAVCKRWHGIIYSSRVVWTHMLPQRPWYFMFTSNETAAGYAFDPILRKWYDLELPYIDKSSCFVSSSCGLVCFMDNDNRNTISVSNPITKSCRRLLEPPGETLPDYSTIAMKVDRLSHKYSVTLAKSKQIPEDFVRWDFSVYKYDSSSGTWATSVSEVFIGWRGGDDSVICDGVLYCLIHSTGVLGNVNPRHGLIMYDLAGEPSETSLMQTSISVPCSLTCGRLVNLKEKLVLVGGIAKHNRPDIIKGIGIWELHEKQWHEVARMPHKFFQGFGELDDVFACSGIDDLVYIQSYGATALLVFDMMQKQWKWSLKCPVSKRFPLQLFTGFCFEPRLDIAA
>SbFBK10
MSRISRRVQVQEELSALEEGPKKMAGEVDEDVLTEILARLPCRSLARFQCVSTSWRRIISSDYLRRRLPLITSGVLYHDDTHRGGDADSGRRQRQAYTYACASGGVGSGGGTAEAPDMGFFPRHDTSTIIDGCNGLLLYYSSRPTAFHVVNPTTRRWAELPPPRARTLLSVLAFDPCASQHYRVVCFTGWLPRGATIEVFDSERGAWRDHEVDFGLDTDAMSATMHYSGGALHVLAYSGHVVRVDLDTMACAVTALPAPVSCRARAGHCRGRLRFASMTARASGIWELKDAAGGEWALKNEIGVSDVVPGGASQSITFLFMAFHPERELVYLWSPWKLLAFDVVERRVEEEWVFGSEKDGTHLIQVWLFPFSRHLANALA
>SbFBK11
MELDPGHTPLIHGLPDEIALICLARVPRRYHNILRHVSKRWRALLCSEEWHLCRKRNNLDESWIYVICREAGIKCYVLAPDPSSRCFRIMHIIEPPCSGRKGVTIEAIDKRLFLLGGCNCVHDATDEVYCYDASSNRWSAAAPMPTARCYFVSASLNEKLYVTGGYGLTDKSPNSWDIYDPATDSWCAHKNPMLTPDIVKFVALDEELVTIHRAAWNRMYFAGIYDPLDRTWRGTENEIALCCSSPTVVVDGTLYMLEQSMGTKLMRWQKDTKEWAMLGRLSDKVTRPPCALVAIGRKIHVIGRGLSIVTVDVDTAARVDGFLVTTSIGPLVEEDLTPERCMVITI
>SbFBK12
MEWDSDSDGGGDDEEEEEVRPGGGGGDAGPGFSLAIEGVLGACGMVVSDALEPDFPIIYVNRGFEEATGYRAEEVLGRNCRFLQCRGPFAQRRHPLVDAAVVTGIRRCLEEGTEFQGDLLNFRKDGSPYMARLQLTPIYGDDEMITHYMGIQFFNDSNVDLGPSPGSVTKELARSTWIAPGNTDSPTSVGKGNLWEHSSLFLLSDEVICQKILSKLSPRDIASVNSVCKRFYHMTRNEDLWRMVCQNAWGTEATRALETVAGSRSLAWGRLARELTTLEAVAWRKLTVGGAVEPSRCNFSACAVGNRVVLFGGEGVNMQPMNDTFVLDLSASKPEWRHINVSSAPPGRWGHTLSCLNGSRLILFGGCGGQGLLNDVFILDLDAQHPTWREIPGLAPPVPRSWHSSCTVDGTKLVVSGGCADSGVLLSDTYLLDVTMEKPVWREIPASWSPPSRLGHSLSVYDGKKILMFGGLAKSGPLRLRSSDVFTLDLSEDKPCWRCITGSRMPGAGNPAGVGPPPRLDHVAVSLPGGRVLIFGGSVAGLHSASKLYLLDPTEEKPTWRLLNVPGHPPRFAWGHSTCVVGGTKAIVLGGQTGEEWMLTEIYELSLASSLI
>SbFBK13
MADLIPGLPEDMARECLLRVGFQHLPTARRVSRGWKAELESPSHHRSRRRHALLALAQARPPLAGSGPARKYAASGAGYSFRLVLHDPAAAAGDGGSWAPLPAPAHAPLARLPLFCQLAAVGEGGPAAKLLVLGGWDPETWAPTASVHVYDFLSGAWRRGADMPPPRRSFFACAAVGGKVFVAGGHDEEKNALRSAAAYDVEADAWTPLPDMARERDEPRGVCVGGRFVVVGGYPTVAQGRFAGSVEAFDPATSSWGPVQERVIEDGACPRTCWAAPDAAAAGSRMYMYMLRDGCVVARDAEGGGRWRTLACLPEDARGATTVAAIGDGRVVVLGAEQTVYVLSHNQATPSWTRVAAPLEFAGHVQAACCVQI
>SbFBK14
MLAMGSEEWELYPSSYIGSQVIEYRPVSEDSDDDQNGDVAVSLDAVLPDDLLEKVLSFLPVASIIRSGSVCKRWHEIVHAQRHAWSKMVPQKPWYFMFTCSEDAVSGFAYDPSLRKWYGFDFPCIEKSNWSTSSSAGLVCLMDSENRRRILVCNPITKDWKRLLDAPGGKTADYSALAFSVDRSSHHYTVAVARSNQVPSEYYQWEFTIHLYESVSGSWVTPFTGVLLGWRGGDECVICDGILYYLVYSTGVLVNNNEHRHCLVMYDLTARPNHTSLMSMAIPVPCALTCGRLMNLSGKLVLVGGIGKQDRPGIIKGIGIWELHNKEWCEVARMPHKFFQGFGEFDDVFASCGADDLIYIQSYGSPALLTFEINHKSWKWSVKSPVSKRFPLQLFTGFSFEPRLDIAL
>SbFBK15
MASSSSSDSGRNAGTLASRTSSALAAASLIPGLPDDVATVILCLLTFPDQSRLRATSRAWCLLLSAATLLPLRRSLRLPRRHLLCLFPTDPSLASPILLDPAAPTAWWPLPPLPCSPQLYGLANFAAIAVGRHLYVLGGSCFDARSYPLGQPSASAAVYRLDLANSRHCWERLPDMQLPRGSFACAHTPSAGGLLVAGGGSRHPMFPSNGSRTDSTEWYDATAQSWHVGASMPRDRAGCVGFLARGAGDGGEDEFWVMGGYDGYTTLGGVVPNDVYCRDAVALGLWSGKWRMIGDMWEEGERRRLGPIASVSADDGRITEVFMLDDNNVFRYDFTSNRWLKEATTRRKIPNTESCGFIPMNGELYVLRSAKVRVEASGPWRQLKKKLAMEFQVYNPVTKKWRVLTTYPPVGAPIDFRTAALCTVEL
>SbFBK16
MLAVSQEHLAHSQTCFRARMQLKPPTRPKLYSGLMPQEEFDSYCDLIPGLPEDLAKICLALVPRTHFPVMGAVSKRWMSFLESKELIAVRKEVGKLEEWVYVLTPDAGAKGSHWEILECSGQKQSPLPRMPGLTKAGFGVVVIGGKLFIIAGYSADHGKDCVSDEVYQYDSCLNRWTVLAKMNVARCDFACAEVNGVIYVAGGFGPNGESLSSVEVYDLEQNKWTLIEGLRRPRWGCFGCSFEGKLYVMGGRSSFTIGNSRFVDVYNPNNHAWDQVKNGCVMVTAHAVLGEKLFCIEWKNQRSLAIFNPADNSWQKVPVPLTGSSSTRFSFGVHEDKLLLFPLEEEPGYQTLMYDPAAPMGSEWCTSKLKPSGSCLCSVTIKA
>SbFBK17
MGAVEQEVEDVYAATAVARHCYGSKGKKQERAMAMEAEEDRGGLEGELIPGLPDDVAMECLARVPSRSHRRMRRVCRGWRGTVGSAEFRRRRRAAGASEDIVFLVQTAPARGDGKGSTPECALVAANLTTGEWRRVEGHDEGWGPVPLFAQCAAAGDGRHVAIVGGWDPDTLRPTRDVRLLDVPAGTWRRGPRTPDSRSFFGCAGGDGNVYIAGGHDECKNALRSAFAYSVAGAGAADAAWRALPDMSEERDEPQLVVVATPGRRVLLAASGYPTEAQGAFRSTAECYHDAGGDAWTSEGDVIPDGGDTAGKTCLASVRGTVWAVGAGKDGVREWDGAARAWRDVADGPPGMKACVKAVGVGNGEAVFVFGTVADAAADGVKYSAAVMEASGGAWMRVPVPSEFGGFVYSAAAVSI
>SbFBK18
MGSILSAANTTAKSMDHHETSGTYPNKRVKVSTYEYGSNPRIIPTLPDEISLQILARLPRIHYLNLKMVSQAWKAAIIGSELSQLRKELGVSEEWLYVLTKVEANKLHWYALDPVFQKWQRLPPMPSFVNEEESNRTASSGFRMWNVVGSSIKIADFVRGLFWRRNSLDQMPFCGCSVGVADGYLYVIGGFSKAVALNCVWRYDPFLNLWQEVSPMITGRAFCKATFLNGKLYVVGGVSRGRNGLLPLRSAEAFDPKTGLWSELPEMPFAKAQVLPTAFLVDVLKPIATGMAPYNGKLYVPQSLYSWPFFFDIGGEIYDPDLNAWSTMPDGLGDGWPARQAGTKLGIVIDDKLYTLEPSGSLDSGQIKRYNSEEDTWVTILPQVPVNDFTDAEAPYLLAGLHGRLHVITKAANNTLQVMQAVVQNNSDNAVSGENVVWTTVASRNFGTAELVSCQVLDV
>SbFBK19
MAAESCHPRGLSWFARSCIPADPARHTAVPVPIPVPVSVPDAEDPDPEAEPPIAALPDELLLEILARVPRASLPSLPAVCRRFASLLASQAFLHLRRARGRLRPCLLAVSSSSSSSSARALLLHLHHASASSSSLDVAALPLPLPLLLPPHARAVAVGRHVYLVGRGATLRVDPLTGAARACAPTLFPRSKFAAAAVGARIYVADGSARTAAMEEYDPSADAWRVVAEAPRRRYGCAGAGAGGVFYVAGGVAVGAGGGGGGGTAAVVEAHACAGSVDALHVASGAWAWARPRAVPGGGCVVGACGAGDGHLYVVASHAVDLSFWRWHGGGGRGGGGWVALEAPPVPRGAVGLGVAVRVAMAGVGADRVAAVVNVAAVRGHAAAAAASGGAVEGLVLVYDIGGGRWSRASDLPPGFRRAACTAVEC
>SbFBK20
MMRSPRGVGGGCYRGAGGQDQHVDLIPGIPDDVAVDCLARVPHASHRAMRGVCRGWRSAASTPAFASARAQADANEDLVYLMQFGNPSAAADDAEPKGDDGPANTPAYGVAVYNVTTGEWRRDRGAPPVVPVFAQCAAVGTRLAVLGGWDPRTFEPVADVHVLDAATGRWRRGAPMRSARSFFACAEAGGKIYVAGGHDKHKNALKTAEAYDPRADAWDPLPDMSEERDECDGMATVAGDRFLAVSGYRTARQGGFERDAEWFDPAARAWRRLERVRAPPSAAHVVVKGRVWCIEGNAVMEWMGTRRGWREVGPYPPGLKAGTARAVCVGGGEKVVVTGALDGEGGGGRHALWVFDVKTKSWTVVRPPSEFAGFVFSVASVRI
>SbFBK21
MRSPRGVGSGCYRGAGGQDQHVDLIPGIPDDVAVDCLARVPHASHRAMRRVCRGWRSAASTPAFASARAQADANEDIVYLMQFGNPSAAADDAEPKGDDGPANTPAYGVAVYNVTTGEWRRDRGAPPVVPVFAQCAAVGTRLAVLGGWDPRTFEPVADVHVLDAATGRWRRGAPMRSARSFFACAEAGGKIYVAGGHDKHKNALKTAEAYDPRADAWDPLPDMSEERDECDGMATVAGDRFLAVSGYRTARQGGFERDAEWFDPAARAWRRLERVRAPPSAAHVVVKGRVWCIEGNAVMEWMGTRRGWREVGPYPPGLKAGTARAVCVGGGEKVVVTGALDGEEGGGRHAVWVFDVKSKSWTVVRPPPEFAGFVFSVAAVRI
>SbFBK22
MFDGAVAVKRMRLWEEDEVEVEEEGMEVDAEAGWPQWGAPAAAAAAGLGEPRAAAIVVADASEVDFPVIYVNAAFEAATGYRAHEVLGRNCRFLQFRDPRAQRRHPLVDPMVVSEIRRCLNEGIEFQGELLNFRKDGAPLYNRLRLIPMHGDDGYVTHVIGIQLFSDANIDLSSVSYPVYKQQSNRLSIQDLNSASHEHAPKIQSSDHCAIFQLSDEVLAHNILSRLSPRDVASIGSVCTRMHELTKNNHLRKMVCQNAWGRDVTVRLEMSTKMVGWGRLARELTTLEAASWRKFTVGGRVEPSRCNFSACAVGNRLVLFGGEGVNMQPMDDTFVLNLEAARPEWRRVKVSASPPGRWGHTLSWLNGSWLVVFGGCGQQGLLNDVFVLDLDAQQPTWREVASEAPPLPRSWHSSCTLDGSKLVVSGGCTESGVLLSDTFLLDLTKEKPAWREIPTSWSPPSRLGHTMSVYGTTKLFMFGGLAKSGSLRLRSSDAYSIDVSEDSPQWRQLATTGFPNVGPPPRLDHVAVSLPCGRIIIFGGSIAGLHSPAQLFLIDPAEEKPTWRILNVPGQPPKFAWGHSTCVVGGTRVLVLGGHTGEEWILNELHELCLASRPDEDDD
>SbFBK23
MRLMLPAEQNVPSKTMTQMPNDYSYSSLIPGLPEDVAKICLALVSRSYFPVMGAVSKRWMTFIGSREFIAVRKEVGKLEEWIYVLTAEAGRKGRSCWEVLRSPDQKKRRLPPMPGPNKAGFGVVVLDGKLFVMAGYAADHGKEFVSDEVYCYHACLNRWTALAKLNVARHDFACAEVKGVIYVAGGLGLAGVSLNSVEAYNPQQNKWTLIKSLRRPRWGCFGCGFSDKLYIMGGRSSFTIGNTRSVDVYEPDRHTWEELKRGCVMVTSNAVLGKNNSWQRILLPHTGSSSTKFCLRVFGMKVLLFSLEEEPGYQTLMYDPAAPTGYEWQTTKLKPSGSCICSVSIEV
>SbFBK24
MPSTLLDGLPNEVALQCLARVPFLFHPMLQLVCRSWRASVCSGELLKIRNQIDATEELLCVLAFEPENMWQLYDPLRDKWITLPVMPSQIRNIARFGVASVAGKLYVIGGGSDRVDPLTGDHDRIFASNEVWSYDPLHRVWSQRAPMLVARAMFACCALDGKIIVAGGFTNCRKSISKAEIYDPEAGLWEPLPDLRLAHSSACTGLVIKGKMHVLHKGLSTVQILEDGGSHWAVEDFSWLQGPMAMVGGELYVLSNSCIMKQRGENFPDKMVSCASEFQSRIGFGMIGVGDNIYLVGGVIGPGPRNQCIKPLSDVDILNVTSERPTWRPGSPMTHCRGSICGCALLRI
>SbFBK25
MEELQDCNSKCLVALPGSLVLHLFRLFGQQDQSSWQKYILAYFLLVRNDYFSGESKKHSDVFCDISELDFFPYATDLDSEELELKEQKPISKAQSGGDSSSNRSNDCYFPGLHDDLSQDCLAWASRSDYPSLSCLNKRFNLLINSGYLYKLRRKYGIVEHWVYLACSLMPWEAFDPLRKRWMRLPRMPCDECFSCADKESLAVGTQLLVFGREYTGLAIWMYNLLTRSWSPCTPMNLPRCLFASGSSGEIAIVAGGCDKDGQVLRSVELYNSEIGHWETIPDMNLPRRLSSGFFMDGKFYVIGGVSSQRDSLTCGEEYNLETRTWRRILDMYPGGTSASQSPPLVAVVNNQLYAADQSTNVVKKYDKVNNAWNIVKPLPVRADSSNGWGLAFKACGDRLLVIGGHRGPRGEVILLHSWCPEGGEDGADWEVLSVKERAGVFVYNCAIMGC
>SbFBK26
MDAVPPARAARPTSPSRPPKAIRSTKPRGLDEDTAAPPAFPKAKSPTSSGAGADASLHHHHHHADVPMDASVWAGLPDDLLVEVLARVPPFFLFRLRPVCRRWEAILHDPAFLAAHAAVPSHGPCLLTVSRSGGGGGGHTPPQCTVLSVPLHARYKLPFAFLPAWDLWLVGSSGGLVCFSGFDGAAFRTVVCNPLTQAWRVLPDMHCNQQRQLVLTVDKSRRSFKVIAASDVYGDKTLPTEVYDSKENKWSVHQMMPAANLCSSKMAFCDSRLYLETLSPLGLMMYRVDAGRWEHIPAKFPRSLLDGYLVAGARTRLFLVGRIGLYSTLQSMRIWELDHGRTVWVEISRMPPRYFRALLRLSAERFECFGQDNLICFTSWNQGKGLLYDVDKKAWSWIAGCASQLCNSQVCFYEPRFDTSIY
>SbFBK27
MEDQLPEDVLTDILRRLAPRGLAISRCVCKAWHTIIDAHRLLRVDFLPHSVGGIFINFHDLILSEFLSRPSTGPTVSGNFNYLPRTSIIRDHCNGLLLLHGYMDYLATQQYYVLNPATQQWVQLPPLPIPHRGMNYLDNLYLAFDPTLSSHFEVFQIPYDCLIRHCTELAPTIEGTEWPPSPCILHVFSTRTKQWGDRSFVREGEAAETLTNTRRDFPNFQHSAVYWLGVLYVLCQTNFVMRISLSDAKYQIIKPPVDDMGQTHHSNLYMGRSQKGIYCAFVEHPGLVYILDESYGKMKWVAKHHIWFVPGPLSEHIDGPWTLQDINYYNDPGSYGDENSEAIEEQKFEWDSDNDNVIDAKDRNILHVHGGTIFLGFHPYKEVVFLGHTLPEEWHTI
>SbFBK28
MAAGSGPDTAAEAQPPPPIHHLPPDALHNVLLRLQLRDAVVCRPVSRLFNETLSPQLLALLPTLRLLLLRHPRPDGGGCLHAFDPARRTWLRLPFAHFLPYQSFSPVASSTSLLYLWVETSSTTTSPLALPSTSTSSSSKASPVHPPKSLAVCNPFAGTYRLLPQLGSAWARHGTVLAGPGGTVLVLTELAALSYTPSGSSKWMKHPLSLPSKPRSPILASAAAAVFALCDVGTPWRSQWKLFSCPLSMLTGGWAPVERAAWGDVFEILKRPRLLAGAGGRRVLMIGGLRSSFAMDAPCSTVLILRLDLQTMEWDEAGRMPPNMYRCFTGLCEAASQGNAVPAAAAGGNNKVKVFGGDGKVWFAGKRVRGKLAMWEEDEMGSGGNWDWVDGVPGYGDGVYRGFVFDGGFTAIP
>SbFBK29
MGAFLSSAATKEDQQWVHGEAPRPDSSKKMRLSTPLCSHGHPRLIPGLPDEISMQILARMPRMEYLKAKMVSWSWKAAVTGAELYRLRKELGVAEEWLYILMKMADDQKLVWHAFDPVSNQWQRLPLMPGISHSRVYGLGLGDLVSAGISIFDIIRGWLGQKELLGSIPFCGCAVGAVDGCLYVLGGFSRASTVKCVWRYDPAVNSWQEVSPMSTGRAFCKTSLLNNKLYVVGGVSKGKNGLAPLKSAEVFDPATGVWAEVPDMLFSKSQALPMALADLLKPIATGVTSYRGKLYVPQSLYSWPFAVDVGGEIFDPERNSWEQMPTGMGEGWPARQAGTKLSVVIDGNLYALEPATSSGSAKIKMYDAQEDTWKVAVSQVPVGAFAESDSPYLLVGFLGKLHLIIKDVGSKINVMQTDSLEPLDSPALSAGTTCQVPDVSLEQADVWKAIASKSITAAELVSCQVLSI
>SbFBK30
MGCDGAAGGGGERMEEDEAGASTSSSSPPPPIAQLGYDQVLSILRLLPPEAVLSFAATCRAFRAWASTDALWEALCRRDWGARATAALAERRHDRHGGGLQAPWRRVYAEVARLGALSARRVPVRGASPRPRASHSLNLVAGWLVLFGGGCEGGHHLDDTWVAYAGTGAGNRPPAILSWQQLASGTPGGRFSHSCTLVGDTLVLFGGITDQGQRLNDTWIGQIFSEEHRRMRISWRLLEVGPLAPPPRGAHAACCVDEKFIVIHGGVGLYGSRLGDTWLLDLSNGFQSASWHQVGNTWPLPPPRSGHSLTWIGGTRMVLFGGRGSEFEVLNDVWLFDISDQYPKWKELKYDLSSALGELPFPRVGHSAILALGGKVLVYGGEDSQMRRKDDFWILDTPALLQYESGSKKMTKKMWKKLRIDGQCPNYRSFHGACVDTSGCCVYIFGGMVDGLVHPAEAWGLRFDGHLYQVELLLHL
>SbFBK31
MGELIPGLPEEVARECLVRVGFDQLPVVRRISRQWKSEVESPDYHRQRRAEGLARPVLALVQAQPTAPPADDAGPVADKHSTAAAAGSGGGPANSYRMVLLDPVEGRWAPLPPLPGPSESLPLFCQVAAVDGGQGRRKRLVVVGGWHPETWAPTDAVFVYDFLTGAWRRGAPMPGPRRSFFACAAVGGAVYVAGGHDDEKNALRSALAYDPEADAWAQLPDMAEERDEPRGLCVAGRFFLVVGGYPTQAQGRFVGSAECFDPATSAWAPVDDLVEDGVCPRTCCAAPPGSGSERMYMLSRDGHLVARDGGAAWRPVAQVPEDARTAATVSVIPDDRVVVIGSGCHGGDQTVYVLREEAGKGASWTRAAAPPEFSGHVQASCFLEI
>SbFBK32
MSFSSMSKQQVLDTGDGEGEEVMELIPGLPEDVAEKCLLHLPFLYHRLFRTVSSTWNRFLTDAPAKPLLFPPAAAGPGAGTAATGSVSFSLPFLFAFAFDPVSRRLQCQALDPFSRRWLLLPPVPGGGAAAGSFAVVGLPRRGEIYVIGGVEEGGSDKAVTSVAVYSAARNGWEEAASMRTPRGYMAAGEVGGRVVVAGEDGEAEVFDPEAGRWSPAAPRRGAAVARYDAAAAGGKLYVTEGWAWPFERAPRGAVYDAAADSWCEMARGMREGWTGSCAVAGGRMYIVAEYGEWRLKRYDEGRDEWRMVAGSGVPPEVRRPHVVAGEVGEVAGGRRRIYVVGAGLDVAVGTVSAAAAATAAPGVEEEVVEWEVVKGPGEFAGLAPCNAQVLYA
>SbFBK33
MMHHHPQFLLPRLHSPSSSSSSEAVDMDPRVWGRLPQPLVDRVLACLPTPSFLRLRAACRRFCNLIYSSPFLHSHLLLSPHLPFFAFAVPSAGYLLLLDPTRPEAPSWSRLPLPLPAAPGAGHQAFSPAAASAGLLAFLSDASGHKTLLLANPITRLLAPLPLCPTARLSPTVGLAAGPTSFIAVIAGDDLVSPFAVKNISADTLVADAASVPPSGFWAPSSILPRLSSLDPRAGMAFASGRFYCMSSSPFAVLVFDVATNVWSKVQPPMRRFLRSPALVEFGGGREREARVALVSAVEKSRLSVPRSVRVWTLRGGSNGGSGAWTEMARMPPDVHAQFAAAEGGRGFECAAHGDFVVLAPRGPAIPVLVFDSRRDEWRWAPPCPYPPYAGGIAAGGAGFRVFAYEPRLATPAIGLLDATAPAAFLHGMQG
>SbFBK34
MEWDSESDGAGSVGAGEEEQEQEEEEEERRSEGGGGDAGGAGGMFTFAIEGMLRASGPCGLVVTDALEPDCPIIYVNRGFEEATGYRAEEVLGRNCRFLQCRGPFARRRHPLVDAAVVSEIRRCIDNGIEFRGDLLNFRKDGTPLMNRLHLTPIYGDDETITHYMGIQFFTDANVDLGPLPCSMTKEPVRSTRFAPDNSFRPISTGPEHSNFCREYSSLFQLTDEVLCQSILSRLSPRDIASVSSVCRRLYHLTRNEDLWRMVCQNAWGSETTRALETVPAARRLGWGRLARELTTLEAVAWRKLTVGGAVEPSRCNFSACAVGNRVVLFGGEGVNMQPMNDTFVLDLNASNPEWRHINVSAAPPGRWGHTLSCLNGSWLVVFGGCGRQGLLNDVFMLDLDAKQPTWREIPGVAPPVPRSWHSSCTLDGTKLVVSGGCADSGVLLSDTYLLDVTMDRPVWREVPASWKPPSRLGHSMSVYGGRKILMFGGLAKSGPLRLRSSDVYTMDLSEEEPCWRCLTGSGMPGAGNPAGAGPPPRLDHVAVSLPGGRILIFGGSVAGLHSASQLYLLDPTEDKPTWRILNVPGRPPRFAWGHSTCVVGGTKAIVLGGQTGEEWMLTEIHELSLASNSV
>ZmFBK1
MRAAAGDAPPRRAGGIRVRVPLVESVSCHCRVDGGLKTVVSARKFVPGAKLCMQPDIIPNKRKSRSSRKERSKTQSPLLPGLPDELAISCLMRAARIEHPNMRLVCKRWNRLLSGNYYYSLRKKFGMAEEWIYVFKRDRDQKLSWYAFDPVNQLWKSLPPVPPEYSEAVGFGSAVLNGCYLYLFGGKDPVHGSMRRVVFYNARINKWLRAPDMLQKRHFFGSCVINNCLYVAGGECVGIQRILRSAEVYDPNRNRWSSIAEMSTGMVPSIGVVHDGKWYLKGLNSHRQVVSEVYLPASKMWSATGNEMVTGWRNPSISLNGHLYSADCRDGCKLRVYNREMGSWTRFIDTRHHMGSSRSLEAAAFVSLNGKLCIIRNNMSITIVDILDPTTATEVDSARMWEAFARKGQHRSSFMANLWLIITGRNLKTDIMHCQVLQV*
>ZmFBK2
MSIMERRSSSDSDDTRSSAAAGEASAVVASLSDDMMAEIIRRLPVDSVARSKCVSKAWCATVSDGYLRRRLPLQLSVVYFPDDDDAAASARGKARPRFACADSAAGGGGMLRDRDLGFFPFLDVSVVSDACNGLLLLRAAGTRRFYVVDPVTRRWAALPPPSKDPRLSMLAFDPSSSSSASSRRGGGGGYHVINFTGRWRDRGGEVEVFSSETRAWALRDAEFGVPAASLSGSVHFHAGAVYVLASDPDCVVRMDVASAGSGGDLACAVAELPEHADGVDGRLAHSAGRLHYMASDGARLLKVWVLDGELPALRWRLKHAVRFGDDVVEGGRCCGGRRGEVRVLALHPEKDAVYVWSAWKLRLLEYDLARKEVTGAWTLGEGGRNRVVKTWLVPSSMYLSDCLPLPDAHVRQC*
>ZmFBK3
MDAASRPPPPHGTGVRVRAPLVESVSCYCRLDTGLKTVVEARKFVPGAKMCMQPEVKQNKRKSRGSKKERCRTQAPLLPGLPDDLAIACLIRVPRLEQPKLRMVCKRWNRLLSGNYFYSLRKKIGVAEEWVYVFKRDREGKISWYAFDPLHQLWKSLPPVPQEYSEALGFGCAVLSGCYLYLFGGKDPLRGSMRRVVFYNARTNKWHRAPDMMRKRHFFGSCVINNCLYVAGGECEGIQRTLQSAEVYDPNRNRWACVTEMNNGMVPFIGVVYDGKWFLKGLDSHRQVTSEVYLPSSNTWSAIDDEMVTGWRNPSISFNGRLYSADCRDGCKLRVYDENTGTWTRFMDSKHHLGSSRAFEAAALVSLNGKLCVIRNNMSITLVDVSNPTMSVETDSARMWETVVRKGQHRSFVANLWSSIAGRNLKSHIIHCHVLQV*
>ZmFBK4
MGPTLDGAAGGGKKRKRVPPGLADLHDDMLERVLARLPPASYLRLRGVSRRWRAAAESSTFRAACARVTARDPWFLMLDDPDHQDEQRPRYTAAAVVFDAAERAWARWRGAPGPQRPVAAAGGLLLYRDPGTGDLTVVNPLTGAAHALPPPPPPALTRALQAIAMYGAPYRVVLILGELPDLSTVAYDSSTDAWGEEAALSRKPEEEGGGGGGDGTVYFLSKSGDVVATTTQRSAARQYSSAVACGAGADAVAYFLSRSGTVVACDLARRAFAELPRILPAHHEHSVDVAACGGAAYAVVLSEFLDAASLRVWEFARGAWRQVAAMPPAMAHAFRGAKADVNCVGHGGRVMVCVSSSSSSASGCFMCDVRTNRWEELPRRQGGDGDGSTGFVAALSFEPRMEAAV*
>ZmFBK5
MRAPRGGGGCRGGQEHVELIPGIPDDVAVDCLARVPHASHRAMRRVCRGWRSAAAAPAFASARAAAGANEDLVYLMQFGNPSGDDGPKDGDDGPGSTPAYGVAVYNVTTGEWRRERGAPPVVPVFAQCAAVGTRVAVLGGWDPRTFEPVADVHVLDAATGRWRRAAPMRSARSFFACAEAGGKIYVAGGHDKHKNALKTAEAYDAGADAWDPLPDMSEERDECDGMATVAGDRFLAVSGYRTARQGGFERDAEWFDPAARAWRRLDRVRAPPSAAHVVVRGRVWCIEGNAVMEWMGTRRGWREVGPYPPGLKAGTARAVCVGGGEKVVVTGALDGEGGRHALWVFDVKTKSWTVVRPPPEFAGFVFSVASVRI*
>ZmFBK6
MRLWEEEDDDEDEEGMEVDGEAEDEPGWPCGAPEAGPGETRPAAILVADAAEVDFPVIYVNAAFEAATGYRAHEVLGRNCRFLQFRDPHAQRRHPLVDPMVVSEIRRCLSEGIEFQGELLNFRKDGAPLHNRLRLVPMHGDDGYVTHVIGIQLFSEANIDLSSVSYPVYKQKSSSRPSIQDLNSSPHEHAPKIQSADHCGMLQLSDEVLAHNILSRLSPRDVASIGSVCTRMHELTKNDHLRKMVCQNAWGRDVTVRLEMSTKMVGWGRLARELTTLEAASWRKFTVGGRVEPSRCNFSACAVGNRLVLFGGEGVNMQPMDDTFVLNLEAATPEWRRVKVSASPPGRWGHTLSWLNGSWLVVFGGCGQQGLLNDVFVLDLDAQQPTWREVASEGPPLPRSWHSSCTLDGSKLVVSGGCAESGVLLSDTFLLDLTKEKPAWREIPTSWSPPSRLGHTTSVYGATKLFMFGGLAKSGSLRLRSSDAYTVDVSEDSPQWRQLATTTGFPNVSPPPRLDHVAVSLPCGRIIIFGGSIAGLHSPAQLFLIDPAEEKPIWRILNVPGQPPKFAWGHSTCVVGGTRVLVLGGHTGEEWILNELHELCLASRPDEDG*
>ZmFBK7
MGEVAALRQLVGQVQELWDLYGANGNPVPRWYLPDFEHGSIKDDYCGGSSGYNSELLKIMETNQSPPCKRPRRDRNREKAPSSNKIEVMEQEIWRDFPEDLFETVIARLPVAAIFRFRTVCRRWSSLLGSDSFSRQYSEAPHGLPWFYTITHENSNNNVAMYDPLLKKWHHQSVPLNHTKIVIPVASVGGLVCLLDLSHRNFYICNPLTQSLKEIPPRSVHGWSRVVVGMVLNGRSSSDGYKVMWLDIDGTCEVYDSTKNVWSCPGTFPPSIKLPLALNLRSQPVAVGSMIYFMCAEPDGVLSYDVSTGIWRQFAIPLPLHLTDHTLAEFQGRVMLVGLLCKNAATCICIWELQKMTLLWKEVDRMPNLWCLEFYGKHMKMKCLGNSGLLMLSLKAKHMNRLVTYNLLKREWQKVPDCMLPWSRKRQWITCGTAFDPVPCALV*
>ZmFBK8
MEDHSSWDYLPVEHIRTPVFNSGVVSEASNGGNDFSISLDAVVPDDILERIFTFLPIASMMRATSVCKRWHDIICSRRFLWTHMLPQRPWYFMFTSNKTAAGYAFDPILRKWYDLELPYIDKSSCFISSSCGLVCFMDNDNRNTISVCNPITKHSRRLLEPPGETLPDYSTIAMNVDRLSHKYSIALAKSKQIPEDFVRWDFSVYKYDSSSGSWVTSVREVFVGWRGGDNSVICDGVLYCLIHSTGALGNVNPRHGLIMYDLAGEPSETSLMQTSISVPCSLTCGRLVNLKEKLVLVGGIAKHNRPDIIKGIGIWELHERQWHEVARMPHKFFQGFGEFDDVFACSGIDDLVYIQSYGATALLVFDMMQKQWRWSVKCPVSKRFPLQLFTGFCFEPRLDITV*
>ZmFBK9
MRSPRGGGGLEHVDLIPGIPDDVAVDCLARVPHASHRAMRRVCRGWRSAAAAPAFASARAAAGANEDLVYLMQFGNPSADDGPKDGDEGPGNAPAYGVAVYNVTTGEWRRELGAPPVVPVFAQCAAVGTRLAVLGGWDPLTFEPVADVHVLDAATGRWRRGAPMRSARSFFACAEAGGRIYVAGGHDKHKNALKTAEAYDAEADAWDPLPDMSEERDECDGMATVAGDRFLAVSGYRTARQGGFERDAEWFDPAARAWRRLERVRAPPSAAHVVVRGRVWCIEGNAVMEWMGTRRGWREVGPYPPGLKAGTARAVCVGGGEKVVVTGALDGVGGCGGRHALWVFDVTSKSWTVVPPPPEFAGFVFSVASVRI*
>ZmFBK10
MGASLGSAASKDRQQEHGGEAPRPDPCKKTRLSSPLCTIHGSHGHPRLIPGLPDEVSLQILARMPRMGYLKAKMVSRSWKAAVTGAELYRLRKELGVAEEWLYILTKAAAGGQKLVWHALDPVSNQWQRLPLMPGIECRSGGVYGLGLRDLVSVGVGIFDVIRGWLGQKELSGGVPPFCGCAVGAAGGCLYVLGGFSGASASKRVWRYDPSANSWREVSPMRAGRAFCKASLLNDKLYVVGGVSKGENGLIAPLRSAEVFDPATGAWAELPDMLFSKSQAMPTAIADLLKPVAAGVTSYGGKLHVPQSFYSWPFAVDVGGEVFDPETNSWEQMPAGMGEGWPARQAGTRLSAVVEGDLYALEPTTSSSGGCEIKMYDAQEDAWKVAVSQVRAGAFDESDSPCLLAAFLGKLHLVVKDMGSRISVVQMDSLMKPVDSPALSAATTCRTPDVSSEQTHVWKAIASKNIAAAELVSCQVLSI*
>ZmFBK11
MGASLGSAASKDRQQEHGGEAPRPDPCKKTRLSSPLCTIHGSHGHPRLIPGLPDEVSLQILARMPRMGYLKAKMVSRSWKAAVTGAELYRLRKELGVAEEWLYILTKAAAGGQKLVWHALDPVSNQWQRLPLMPGIECRSGGVYGLGLRDLVSVGVGIFDVIRGWLGQKELSGGVPPFCGCAVGAAGGCLYVLGGFSGASASKRVWRYDPSANSWREVSPMRAGRAFCKASLLNDKLYVVGGVSKGENGLIAPLRSAEVFDPATGAWAELPDMLFSKSQAMPTAIADLLKPVAAGVTSYGGKLHVPQSFYSWPFAVDVGGEVFDPETNSWEQMPAGMGEGWPARQAGTRLSAVVEGDLYALEPTTSSSGGCEIKMYDAQEDAWKVAVSQVRAGAFDESDSPCLLAAFLGKLHLVVKDMGSRISVVQMDSLMKPVDSPALSAATTCRTPDVSSEQTHVWKAIASKNIAAAELVSCQVLSI*
>ZmFBK12
MGSILSATSTTAKSMDQHEASGTDPNKRVKISTYEYGSNPRIIPTLPDELSLQILARSPRIHYLNLKLVCRAWKAAIIGYELSQLRRELGVSEEWVYVLTKAEAYKLHWYALDPVFQKWQRLPPMPSFVNQEESNRTASSAFWMWNVVGSSIRIADYVRGLFWRRNSLDQMPFCGCSVGVADGYLYVIGGFSKAVALNRVCRYDPFLNLWQEVSPMMTGRAFCKAAFLNGKLYVVGGVSRGRNGLLPLRSAEAFDPKTGLWSDLPEMPFARAQVLPTAFLVDVLKPIATGMAPYKGKLYVPQSLYSWPFFFDIGGEIYDPDLNAWSTMPDGLGDGWPARQAGTKLGVVIDDRLYTLEPSSSLDSGKIKRYDSEEDAWVTITPQVPVNDFTGAEAPYLLAGLGGRLHVITKAANNTLQVMQAVVQNNSVSEENVVWTTVASRNFGTAELVSCQVLDV*
>ZmFBK13
MFDDAGAVAVKRMRLWEEDEVEVEEEGMEVDAEPGWPWGTPAAGLSRAAAIVVADAAEPDFPVIYVNAAFESATGYRAHEVLGRNCRFLQFRDPRAQRRHPLVDPMVVSEIRRCLNEGIEFHGELLNFRKDGAPLYNRLSLIPMHGDDGYVTHVIGIQLFSEANIDLSSVSYPVYKQQTNNRPSIQDLNSASHEHAPKVQSADHCGILQLSDEVLAHNILSRLSPRDVASIGSVCTRMHELTKNDHLRKMVCQNAWGRDATVKLEMSTKMVGWGRLARELTTLEAASWRKFTVGGRVEPSRCNFSACAVGNRLVLFGGEGVNMQPMDDTFVLNMEAARPEWRRVKVSASPPGRWGHTLSWLNGSWLVVFGGCGQQGLLNDVFVLDLDAQQPTWREVASEGPPLPRSWHSSCTLDGSKLVVSGGCTESGVLLSDTFLLDLTKEKPAWREIPTSWSPPSRLGHTMSVYGTTKLLMFGGLAKSGSLRLRSSDAYTMDVGEDSPQWRQLATTGFPNVGPPPRLDHVAVSLPCGRIIIFGGSIAGLHSPAQLFLVDPAEEKPTWRILNVPGKPPKFAWGHSTCVVGGTRVLVLGGHTGEEWILNELHELCLASRPDDDDDDRY*
>ZmFBK14
MIECTMPSTLLDDLPNEVALQCLARVPFLFHPTLQLVCRSWRASVCSGELLKIRNQIGTTEELLCVLAFEPENMWQLYDPLRDKWITLPVMPSQIRNIARFGVASVAGKLYVIGGGSDRVDPLTGDHDRIFASNEVWSYDPLHRVWSQRAPMLVARAMFACCALDGKIIVAGGFTNCRKSISKAEIYDPEAGIWEPLPDLRLAHSSACTGLVIKGKMHVLHKGLSTVQILEDGGSHWAVEDFSWLQGPMAMVGGELYVLSNSCIMKQRGENFPDKMVSCASEFQSRIGFGMIGVGDNIYLVGGVIGPGPRNQCIKLLSDVDILNVTSERPTWRPGSPMTHCRGSICGCALLRI*
>ZmFBK15
MIECTMPSTLLDDLPNEVALQCLARVPFLFHPTLQLVCRSWRASVCSGELLKIRNQIGTTEELLCVLAFEPENMWQLYDPLRDKWITLPVMPSQIRNIARFGVASVAGKLYVIGGGSDRVDPLTGDHDRIFASNEVWSYDPLHRVWSQRAPMLVARAMFACCALDGKIIVAGGFTNCRKSISKAEIYDPEAGIWEPLPDLRLAHSSACTGLVIKGKMHVLHKGLSTVQILEDGGSHWAVEDFSWLQGPMAMVGGELYVLSNSCIMKQRGENFPDKMVSCASEFQSRIGFGMIGVGDNIYLVGGVIGPGPRNQCIKLLSDVDILNVTSERPTWRPGSPMTHCRGSICGCALLRI*
>ZmFBK16
MKCFAKSILSRLSPRDIASVSSVCRRLYDLTRNEDLWRMVCQNAWGSETTRALETVPAARRLGWGRLARELTTLEAVAWRKLTVGGAVEPSRCNFSACAVGNRVVLFGGEGVNMQPMNDTFVLDLNASNPEWRHIDVSAAPPGRWGHTLSCLNGSWLVVFGGCGRQGLLNDVFMLDLDAKQPTWREIPGVAPPVPRSWHSSCTLDGTKLVVSGGCADSGVLLSDTYLLDVAMDRPVWREVPASWKPPSRLGHSMSVYGGRKILMFGGLAKSGPLRLRSSDVYTMDLSEEEFCWRCLTGSGMPGAGNPAGAGPPPRLDHVAVSLPGGRILIFGGSVAGLHSASQLYLLDPTEEKPTWRILNIPGRPPRFAWGHSTCVVGGTKAIVLGGQTGEEWMLTEIHELSLVSRSV*
>ZmFBK17
MINHHEIVQFGKLYNRDMESAPAHTPLIHGLPDEVALICLARVPRRYHNILRRVSRRWRALLCSEEWHLCRKRNNLDEPWIYVICREAGIKCYVLAPDPPSRCFRIMHVIEPPCSGRKGVTIEALDKKLFLLGGCSSVYDATDEVYCYDASSNRWSSAAPMPTARCYFVSASLKEKLYITDGYGLTDKSPNSWDIYDPATDSWCTHKNPLLTPDIVKFVALGEELVTIHRAAWHRMYFAGVYDPLERTWRGRGNEIALCYSSPTVVVDGTLYMLEQSMGTKLMVWREDAKEWAMLGRLSDKVTRPPCALVAIGRKIHVVGRGLSMVTVDVDTAARVDGFLVTTSVGPLVEEDLTPERCVVITI*
>ZmFBK18
MINHHEIVQFGKLYNRDMESAPAHTPLIHGLPDEVALICLARVPRRYHNILRRVSRRWRALLCSEEWHLCRKRNNLDEPWIYVICREAGIKCYVLAPDPPSRCFRIMHVIEPPCSGRKGVTIEALDKKLFLLGGCSSVYDATDEVYCYDASSNRWSSAAPMPTASSLCSAAFLSGAILCLHPLRRSCT*
>ZmFBK19
MEWDSDSDGGDDEEEEEVRPGGGDAGPGFSLAIEGVLGACGMVVSDALEPDFPIIYVNRGFESSTGYSAEEVLGRNCRFLQCRGPFAQRRHPLVDAAVVTRIRRCLDEGTEFHGDLLNFRKDCSPYMARLQLTPIYGDDEVITHYMGIQFFNDSNVDLGPSSGSVTKELARSTWIAPGNTDSPTPVGKGNLWEHSSLFLLSDEVICQKILSKLSPRDIASVNSVCKRLHHMTRNEDLWRMVCQNAWGTEATRALETVAGSRSLAWGRLARELTTLEAVAWRKLTVGGAVEPSRCNFSACAVGNRVVLFGGEGVNMQPMNDTFVLDLSASKPEWRHINVSAAPPGRWGHTLSCLNGSRLILFGGCGGQGLLNDVFILDLDAQHPTWREIPGLAPPVPRSWHSSCTVDGTKLVVSGGCADSGVLLSDTYLLDVTMERPVWREIPASWSPPSRLGHSLSVYDGRKILMFGGLAKSGPLRLRSSDVFTLDLSEDKPCWRCITGSRMPGAGNPAGVGPPPRLDHVVVSLPGGRVLIFGGSVAGLHSASKLYLLDPTEDKPTWRLLNVPGHPPRFAWGHSTCVVGGTKAIVLGGQTGEEWTLTEIHELSLASSLV*
>ZmFBK20
MDRRNRPAPLVDSSACFCRVDRSSAAAAARRIPVSKACVQPSLRASIHPLKPRPGAERSRGGACPLLPGLPDDLAIACLIRVPRADHWKLRLVCRKWCRLLAGNYFYGLRRRLGLAEQWLYAVKRDGRDGRVSWDVLDPSRGEWRALPPVPGEYAEADGFGCAVLGGCHLYLLGGRDPRRGSAMRRVVFYSARSNRWHRAPDMLRRRQFFDVCVMGNRLYVAGGEGGGGGLRSAEVFDPAKNRWSFVAEMAAPMAPFVSAVHGGRWFVKGIGAQQQVLSQAYSPESDSWSIVLDGMVTGWRSASACLNGRLYAAECMDGCRLRAYDEAVDAWSTCADSKQHRGSSQAAAIVALHGRLFVVRNDMSVSAVQVAAEAGKQRWQTLAGKAHTKSFVTGLLSNLAGRSRAKNNILHCQVLEV*
>ZmFBK21
MDRRNRPAPLVDSSACFCRVDRSSAAAAARRIPVSKACVQPSLRASIHPLKPRPGAERSRGGACPLLPGLPDDLAIACLIRVPRADHWKLRLVCRKWCRLLAGNYFYGLRRRLGLAEQWLYAVKRDGRDGRVSWDVLDPSRGEWRALPPVPGEYAEADGFGCAVLGGCHLYLLGGRDPRRGSAMRRVVFYSARSNRWHRAPDMLRRRQFFDVCVMGNRLYVAGGEGGGGGLRSAEVFDPAKNRWSFVAEMAAPMAPFVSAVHGGRWFVKGIGAQQQVLSQAYSPESDSWSIVLDGMVTGWRSASACLNGRLYAAECMDGCRLRAYDEAVDAWSTCADSKQHRGSSQAAAIVALHGRLFVVRNDMSVSAVQVAAEAGKQRWQTLAGKAHTKSFVTGLLSNLAGRSRAKNNILHCQVLEV*
>ZmFBK22
MLAMGTEEWELYPCSYSGSQVIEYRPVSEDEDGEDDQNGADVAVSLDAVLPDDLLEKVLSLLPVASVIRSGSVCRRWHEIVHAQRHAWSKTVPEKPWYFMFTCSQDAVSGFAYDPSLRKWYGFDFPCIERSNWATSSSAGLVCLMDSENRRSVLVCNPITKDWKRLPDAPAVGGRTADYSGLAFSVDRSTHRYTVAVARSSQVPSEYYQWEFSIHLYDSVSGTWATPFTGVLLGWRGGDECVICDGVLYYLVYSTGVVMNDSEHRHCLVMYDLDARHSSSSSSHTSLLSMAIPAPCALTCGRLMNLSERLVLVGGIGKQDRPGVIKGIGIWELRRKEWHEVARMPHRYFQGFGEFDDVFASCGARDLIYIQSYGSPALLTFEMNHRSWRWSAKSPVSKRFPLQLFTGFSFEPRLDIAL*
>ZmFBK23
MPPVRRVRRLHPAASPYPTDRRAEAKSDHASDGAPPAPATLLPDDVLFAIFSHSSGAADVARCAATCRRWGSVVAARAAAICRALPVPPPPATFLPHLALGVFFPQHKNARAGARLRFVPTAAALSSSYSRRLLAGPITTGSAVVDLELDLDHARPVASRNGRVVLQLRRAGCLTLCVWNPSTGAVSVLPPLSGEDYPGTDYACAILTSEDLATGPLSTSPGFFRVLVVYERRRRSFTTLRCYSSDTGGWGAEAKKPGDKISGRVLRQLRPAVVLGGVAYWSMRRAAFGVRLDGGTSLSSPATMDVCSVPYQLKLLRLNDHMVGVSPEDGRMRFIVMGFFARKLLAIDLFTSRLRQASGDQIDDDGIMVNVQEIKLPRNCVPNNVKLRWFGEKSGTIIITAGETGSSTSDVFAFNLFTGSVEKLAQGVSNHECRNLYGYEVIPQHSLRP*
>ZmFBK24
MEWDSESDGAGSVGVDEQEEEQEQEEEEEERGGEGGGGDAGGMFTLAIEGMLRASGPCGLVVTDALEPDCPIIYANRGFEEATGYRAEEFLGRNCRFLQCRGPFARRRHPLVNAAVVSEIQRCINNSIEFRGDLLNFRKDGSPLMNRLHLTPIYGDDETITHYMGIQFFTDANVDLGPLPCPMTKEPVRSTRFAPDNSFRPISAGPEHSNFCREYSSLFQLTDEVLCQSILSRLTPRDIASVSSVCRCLYHLTRNEDLWRMVCQNAWGSETTRALETVPAARRLGWGRLARELTTLEAVAWRKLTVGGAVEPSRCNFSACAVGNRVVLFGGEGVNMQPMNDTFVLDLNASNPEWRHINVSAAPPGRWGHTLSCLNGSWLVVFGGCGRQGLLNDVFMLDLDAKQPTWREIPGVAPPVPRSWHSSCTLDGTKLVVSGGCADSGVLLSDTYLLDVTMDRPVWREVPASWKPPSRLGHSMSVYDGRKILMFGGLAKSGPLRLRSSDVYTMDLSEEEPCWRCLTGSGMPGAGNPAGAGPPPRLDHVGVSLPGGRILIFGGSVAGLHSASQLYLLDPTEEKPTWRILSVPGHPPRFAWGHSTCVVGGTKAIVLGGQTGEEWMLTEIHELSLANNSV*
>ZmFBK25
MMHSHHPHYHPRFHPPSSSSSEAVDMDPRVWSRLPQPLVDRVLACLPTPSFLRLRAACRRFGNLIYSSPFLHSHLLLSPHLPFFAFAVPSAGYPYLLLLDPTTQAPAPSWSRLPLPLPAAPGAVQAAFSPAAASAGLLAFLSDASGHKTLLLANPITRLLAPLPLCPTARLSPTVGLAAGPTSFIAVVAGDDLVSPFAVKNISADTFVADAASVPPSGFWASSSILPRLSSLDPRAGMAFASGRFYCMSSSPFAVLVFDVATNVWSKVQPPMRRFLRSPALVELGGGREREAVVALVSAVEKSRLSVPRSVRVWTLRGEHGAAAGGSNGGGAWTEVARMPPDVHAQFAAAEGGRGFECAAHGDFVVLAPRGPASPVLVFDSRHDEWRWAPPCPYPYPYAAGGAGFRVFAYEPRLATPAIGLLDATAPAAFLHGMQG*
>ZmFBK26
MGDLIPGLPDEVARECLVRVGFDQLPVVRRISRQWKSEVESPDYHRQRRAEGLARPVLALVQAQPTAPPDDDDDAGPAHKRSTAANSYRLVLLEPAEGRWTPLPPPPGPSQSLPLFCQVAAAVDGGGQGRKRLLVVVGGWDPETWAPTDAVLVYDFLSGAWRRGAPMPGPRRSFFACAAVGGAVYVAGGHDAEKNALRSALAYDPGADAWAGLPDMAEERDEPRGLCVAGRFVVVGGYPTRAQGRFVASAESFDPAAAASPAWGWAPVHDRLLPEDGACPRTCCAAPRSVGRMYMLRDGHLVARDGAAAWRPVARVPDDALTAPAVSAFPDGRVVVVGSGCHGGDQTVYVLREEGGRPASWSRAPPPPPEFAGHVQASCFLEL*
>ZmFBK27
MRRVRVSSHQAPVHKLGDGQMKLTPRFRLAATPASSSGPQQASWEAAEALIPGLPDDAALNCLLRLAVESHGACRLVCRRWRHLLADKARFFAQRRALGLRAPWLFTLAFHRCTGEIQWKVLDLGQRSWHAIPAMPCRDRACPRGFGCVAVPAAGDGGDALVVCGGLVSDMDCPLHLVLRYDVCRNRWAVMARMLAARSFFAGGVIDGRVYVAGGYSADQFELSSAEVLDPAGAGAWRPVASMGANMASADSAVLGGRLYVTEGCAWPFFSAPRGQVYDPRADRWEAMPAGMREGWTGLSVVVAGRLFVVSEYERMKVKVYDPETDSWDTVGGAPMPERIMKPFSVSCVDSRIVVVGRGLHVAIGHVREEPAGGGPGSRGAPGYSVCWQDVDAPKEFSDLTPSSSQILHA*
>ZmFBK28
MRRVRVSSHQAPVHKLGDGQMKLTPRFRLAATPASSSGPQQASWEAAEALIPGLPDDAALNCLLRLAVESHGACRLVCRRWRHLLADKARFFAQRRALGLRAPWLFTLAFHRCTGEIQWKVLDLGQRSWHAIPAMPCRDRACPRGFGCVAVPAAGDGGDALVVCGGLVSDMDCPLHLVLRYDVCRNRWAVMARMLAARSFFAGGVIDGRVYVAGGYSADQFELSSAEVLDPAGAGAWRPVASMGANMASADSAVLGGRLYVTEGCAWPFFSAPRGQVYDPRADRWEAMPAGMREGWTGLSVVVAGRLFVVSEYERMKVKVYDPETDSWDTVGGAPMPERIMKPFSVSCVDSRIVVVGRGLHVAIGHVREEPAGGGPGSRGAPGYSVCWQDVDAPKEFSDLTPSSSQILHA*
>ZmFBK29
MSFSSMSKQQVLDAGDGEGEEVVELIPGLPEEVAEKCLLHLPFLYHRLFRTVSSTWNRFLTDSPAKPLLFTPAEGAGAGAGSAAMGSLSLSLPFLFAFAFDPVSRRLQCQALDPFSRRWLLLPPVPGGAAAGSFAVVGLPRRGEIYVIGGVEEGSDKAVTSVAVYSAARNGWEEAAAMRTPRGYMAAGEVGGRVVVAGEDGEAEVFDPDAGRWSPAAPRRGAAVAWYDAAAAGGKLYVTEGWAWPFERAPRGAVYDSATDSWCEMARGMREGWTGSCAVAGGRMYIVAEYGEWRLKQYDEARDEWRMVAGSGVPPEVRRPHVVAGEIGEVAGGRRRIYVVGAGLDVAVGTVSASDTAAAPGVHGVEEEVVEWEVVKGPTEFVGLAPCNAQVLYA*
>ZmFBK30
MSFSSMSKQQVLDAGDGEGEEVMELIPGLPEEVAEKCLLHLPFLYHRLFRTVSSTWNRFLTDALAKPLLFPHAAGAGTAATGSVPFLFALAFDPMSRRLQCQALDRFSRKWLLLPPVPGGAAAGSFAVVGLPRRGQIYVIGGVEEGGDKAVTSVAVYSAARNGWEEAAAMRTPRGYMAAGEVGGRVVVAGEDGEAEVFDPEAGRWSPAAPRRGAAVARYDAAAAGGKLYVTEGWAWPFERAPRGAVYDAAADSWCEMARGMREGWTGSCAVAGGRMYIVAEYGEWRLKRYDEARDEWRMVAGTGVPPEVRRPHVVAGELGEVAGGRRRIYVVGAGLDVAVGTVSAAASAAAAVPGVEDEVVEWEVVKGSAEFAGMAPCNAQVLYA*
>ZmFBK31
MGCGGGERMEEDEAGTASSSSSPPIVQLGYDQVLSVLRLLPPEAVLSFAATCRVFRAWASSDALWEALCCRDWGSRATAALAERRRDRGGGLQAPWRRVYAEVARLGALSARRVPARGASPRPRASHSLNLVAGWLVLFGGGCEGGHHLDDTWVAYAGSGAGNRPPPILSWQQLASGTPGGRFSHSCLLVGDTLVLFGGITDQGQRLNDTWTGQIICEEPRRPRISWRLLEVGRLAPPPRGAHAACCVDDKFIVIHGGIGLYGSRLGDTWLLDLSNGLQSGSWHQIGNTWPLPQPRSGHSLTWIGSTCMVLFGGRGSEFEVLNDVWLFDISDQYPKWKELKYGLSSALGELPFPRVGHSAILVLGGKVLVYGGEDSQRRRKDDFWILDTPALLQYESGSKKMTRKMWKKLRIDGQCPNYRSFHGACVDASGCCVYIFGGMVDGLVHPSEALGMRFDGHLYQVELVLHL*
>ZmFBK32
MDAVPPARAARPTSPSRAPKAIRSTKPRGLDEDTAAPPAFPKAKSLPSSAAGAEASLLHHNHHADVPMDARVWAGLPDDLLVEVLARVSPFLLFRLRTVCRRWESVLHDPAFLAAHAAVPSHGPCLLTVSRGGNGTHSPPQCSVLSVPLHARYKLPFAFLPAWDLWLVGSSGGLVCFSGFDGAAFRTIVCNPLTQAWRVLPDMHCNQQRQLVLTVDKNRRSFKVIAASDVYGDKTLPTEVYNSKENKWSVHQMMPAANLCSSKMAFCDSTLYLETLSPLGLMMYRVDAGRWEHIPAKFPRSLLDGYLVAGARTRLFLVGRIGLYSTLQSMRIWELDHGRSVWVEISRMPPRYFRALLRLSAERFECFGQDNLICFTSWNQGKGLLYDVDKKTWSWIAGCASQLCNSQVCFYEPRFDTSIY*
